# Supplementary material for: Digital financial inclusion and welfare: Effect, mechanism and imbalance
Source: PLoS One. 2023 Dec 11;18(12):e0278956. doi: 10.1371/journal.pone.0278956 (PMC10712890; doi:10.1371/journal.pone.0278956)
Supplement: S1 Data — (ZIP) [file pone.0278956.s001.zip]

Archive with 72 entries (71 files):
- data/cons_per.dta
- data/cons_per.xls
- data/control/
- data/control/city.dta
- data/control/city.xls
- data/control/edu.dta
- data/control/edu.xls
- data/control/gdp.dta
- data/control/gdp.xls
- data/control/gov.dta
- data/control/gov.xlsx
- data/control/gov_edu.dta
- data/control/gov_employ.dta
- data/control/gov_health.dta
- data/control/gov_house.dta
- data/control/gov_wealfare.xlsx
- data/control/ind2.dta
- data/control/ind2.xlsx
- data/control/ind3.dta
- data/control/ind3.xlsx
- data/control/inter.dta
- data/control/inter.xlsx
- data/control/loan.dta
- data/control/loan.xlsx
- data/control/male.dta
- data/control/male.xlsx
- data/control/matrix.dta
- data/control/matrix.xlsx
- data/control/road.dta
- data/control/road.xlsx
- data/control/saving.dta
- data/control/saving.xlsx
- data/control/trade.dta
- data/control/trade.xlsx
- data/cpi.dta
- data/CPI.xls
- data/fund1.dta
- data/fund1.xlsx
- data/fund2.dta
- data/fund2.xlsx
- data/fund3.dta
- data/fund3.xlsx
- data/fuyangbi.dta
- data/fuyangbi.xls
- data/health1.dta
- data/health1.xls
- data/health2.dta
- data/health2.xls
- data/house_price.dta
- data/house_price.xls
- data/income_per.dta
- data/income_per.xls
- data/index.dta
- data/index.xlsx
- data/labor.dta
- data/labor_add.dta
- data/labor_add.xls
- data/labor_industry1.dta
- data/labor_industry1.xlsx
- data/labor_industry2.dta
- data/labor_industry2.xlsx
- data/labor_industry3.dta
- data/labor_industry3.xlsx
- data/number_ts1.dta
- data/number_ts1.xls
- data/number_ts2.dta
- data/number_ts2.xls
- data/population.dta
- data/population.xls
- data/reg_dig.dta
- dofile/data_gen.do
- dofile/data_reg.do
