# Supplementary material for: Digital financial inclusion and welfare: Effect, mechanism and imbalance
Source: PLoS One. 2023 Dec 11;18(12):e0278956. doi: 10.1371/journal.pone.0278956 (PMC10712890; doi:10.1371/journal.pone.0278956)
Supplement: S1 Data — (ZIP) [file pone.0278956.s001.zip › data/cons_per.xls]

## Sheet: cons_per
Province	yr2019	yr2018	yr2017	yr2016	yr2015	yr2014	yr2013	yr2012	yr2011
Beijing	43038	39843	37425	35416	33803	31103	29176
Tianjin	31854	29903	27841	26129	24162	22343	20419
Hebei	17987	16722	15437	14247	13031	11932	10872
Shanxi	15863	14810	13664	12683	11729	10864	10118
Neimenggu	20743	19665	18946	18072	17179	16258	14878
Liaoning	22203	21398	20463	19853	17200	16068	14950
Jilin	18075	17200	15632	14773	13764	13026	12054
Heilongjiang	18111	16994	15577	14446	13403	12769	12037
Shanghai	45605	43351	39792	37458	34784	33065	30400
Jiangsu	26697	25007	23469	22130	20556	19164	17926
Zhejiang	32026	29471	27079	25527	24117	22552	20610
Anhui	19137	17045	15752	14712	12840	11727	10544
Fujian	25314	22996	21249	20167	18850	17644	16177
Jiangxi	17650	15792	14459	13259	12403	11089	10053
Shandong	20427	18780	17281	15926	14578	13329	11897
Henan	16332	15169	13730	12712	11835	11000	10002
Hubei	21567	19538	16938	15889	14316	12928	11761
Hunan	20479	18808	17160	15750	14267	13289	11946
Guangdong	28995	26054	24820	23448	20976	19205	17421
Guangxi	16418	14935	13424	12295	11401	10274	9596
Hainan	19555	17528	15403	14275	13575	12471	11193
Chongqing	20774	19248	17898	16385	15140	13811	12600
Sichuan	19338	17664	16180	14839	13632	12368	11055
Guizhou	14780	13798	12970	11932	10414	9303	8288
Yunnan	15780	14250	12658	11769	11005	9870	8824
Xizang	13029	11520	10320	9319	8246	7317	6307
Sanxi	17465	16160	14900	13943	13087	12204	11217
Gansu	15879	14624	13120	12254	10951	9875	8943
Qinghai	17545	16557	15503	14775	13611	12605	11576
Ningxia	18297	16715	15350	14965	13816	12485	11292
Xinjiang	17397	16189	15087	14066	12867	11904	11392
