# Supplementary material for: Digital financial inclusion and welfare: Effect, mechanism and imbalance
Source: PLoS One. 2023 Dec 11;18(12):e0278956. doi: 10.1371/journal.pone.0278956 (PMC10712890; doi:10.1371/journal.pone.0278956)
Supplement: S1 Data — (ZIP) [file pone.0278956.s001.zip › data/control/city.xls]

## Sheet: city
Province	yr2019	yr2018	yr2017	yr2016	yr2015	yr2014	yr2013	yr2012	yr2011
Beijing	1865	1863	1878	1880	1877	1858	1825	1784	1740
Tianjin	1304	1297	1291	1295	1278	1248	1207	1152	1090
Hebei	4374	4264	4136	3983	3811	3642	3528	3411	3302
Shanxi	2221	2172	2123	2070	2016	1962	1908	1851	1785
Neimenggu	1609	1589	1568	1542	1514	1491	1466	1438	1405
Liaoning	2964	2968	2949	2949	2952	2944	2917	2881	2807
Jilin	1568	1556	1539	1530	1523	1509	1491	1477	1468
Heilongjiang	2284	2268	2250	2249	2241	2224	2201	2182	2166
Shanghai	2144	2136	2121	2127	2116	2173	2164	2126	2096
Jiangsu	5698	5604	5521	5417	5306	5191	5090	4990	4889
Zhejiang	4095	3953	3847	3745	3645	3573	3519	3461	3403
Anhui	3553	3459	3346	3221	3103	2990	2886	2784	2674
Fujian	2642	2594	2534	2464	2403	2352	2293	2234	2161
Jiangxi	2679	2604	2524	2438	2357	2281	2210	2140	2051
Shandong	6194	6147	6062	5871	5614	5385	5232	5078	4910
Henan	5129	4967	4795	4623	4441	4265	4123	3991	3809
Hubei	3615	3568	3500	3419	3327	3238	3161	3092	2984
Hunan	3959	3865	3747	3599	3452	3320	3209	3097	2975
Guangdong	8226	8022	7802	7611	7454	7292	7212	7140	6986
Guangxi	2534	2474	2404	2326	2257	2187	2115	2038	1942
Hainan	560	552	537	521	502	486	472	457	443
Chongqing	2087	2032	1971	1908	1838	1783	1733	1678	1606
Sichuan	4505	4362	4217	4066	3912	3769	3640	3516	3367
Guizhou	1776	1711	1648	1570	1483	1404	1325	1269	1213
Yunnan	2376	2309	2241	2148	2055	1967	1897	1831	1704
Xizang	111	107	104	98	90	82	74	70	69
Sanxi	2304	2246	2178	2110	2045	1985	1931	1877	1770
Gansu	1284	1258	1218	1166	1123	1080	1036	999	953
Qinghai	337	328	317	306	296	290	280	272	263
Ningxia	416	405	395	380	369	355	340	328	319
Xinjiang	1309	1266	1207	1159	1115	1059	1007	982	962
