# Supplementary material for: Digital financial inclusion and welfare: Effect, mechanism and imbalance
Source: PLoS One. 2023 Dec 11;18(12):e0278956. doi: 10.1371/journal.pone.0278956 (PMC10712890; doi:10.1371/journal.pone.0278956)
Supplement: S1 Data — (ZIP) [file pone.0278956.s001.zip › data/control/edu.xls]

## Sheet: Sheet1
Province	ill2011	ill2012	ill2013	ill2014	ill2015	ill2016	ill2017	ill2018	ill2019	a2011	a2012	a2013	a2014	a2015	a2016	a2017	a2018	a2019	b2011	b2012	b2013	b2014	b2015	b2016	b2017	b2018	b2019	c2011	c2012	c2013	c2014	c2015	c2016	c2017	c2018	c2019	d2011	d2012	d2013	d2014	d2015	d2016	d2017	d2018	d2019	e2011	e2012	e2013	e2014
Beijing	0.3959	0.3194	0.3373	0.3	0.1965	0.2026	0.1387	0.2106	0.2	3.3857	2.8616	3.7465	3	2.9743	2.3989	2.3405	2.6859	1.9	22.0275	20.7695	22.6266	20.9	21.4801	22.0051	20.7002	19.9112	17.4	23.9352	22.4626	21.8835	19.9	13.6194	12.1115	12.4669	11.8057	18.3					7.2896	7.5118	7.029	6.4489
Tianjin	0.4934	0.6039	0.5087	0.2	0.4942	0.5255	0.4208	0.4515	0.4	8.6649	8.8004	7.5459	6.7	8.374	8.5184	7.1228	6.8153	6	41.5322	40.6576	39.3456	39.3	33.5358	33.7308	34.472	31.7816	29.6	22.57	22.162	20.8438	19.7	12.0878	11.2871	11.757	9.7088	20.9					9.8488	9.8669	10.4025	11.9802
Hebei	0.951	1.5176	2.2179	1.3	1.2976	1.0633	0.8746	0.9759	1	14.6445	12.4352	16.0821	15.3	13.6447	12.9003	12.2797	11.7073	12.4	57.449	57.3704	55.5389	55.3	49.3997	50.4333	49.7799	50.5177	49	15.8286	16.8221	15.0846	14.8	13.6241	12.8399	13.512	12.9867	18.9					5.2351	5.3406	6.0221	5.6498
Shanxi	0.5668	0.4575	0.8432	1	1.3243	1.297	1.1517	0.9943	0.9	10.0794	10.5997	10.3767	11.1	11.5631	11.6407	11.6861	10.7662	11.1	57.4318	54.208	53.2048	51.4	47.4522	46.1662	45.1689	44.5002	42.8	19.0014	19.3172	20.2833	19.6	13.0458	13.1874	14.0142	14.7917	20.8					4.9007	5.4858	5.7084	5.5835
Neimenggu	1.9864	1.559	1.5292	1.6	2.352	2.1104	1.9996	1.8082	1.7	17.2283	17.3622	19.01	19.8	17.7143	15.9616	16.0057	15.9355	15.3	46.7158	45.7227	46.4686	42.9	45.1768	45.7482	43.6652	42.9175	40.1	17.515	18.316	15.6754	17.2	12.4617	11.7639	12.5834	12.7519	17.5					3.4243	3.6266	3.7886	4.2657
Liaoning	0.6054	0.3543	0.3067	0.4	0.5273	0.5112	0.429	0.4863	0.4	15.5713	15.3886	13.5265	12.5	12.7052	12.5998	11.2011	11.4594	11.5	57.0738	57.0891	55.9645	55.5	50.2532	49.7445	51.3283	52.0462	48.3	13.1942	13.9575	14.6716	14.9	10.1425	9.5886	9.9163	9.3557	16.3					5.0759	5.3781	5.0885	5.2343
Jilin	1.3932	1.232	1.2013	0.7	1.1514	0.9151	0.6965	0.5293	0.5	17.6258	20.7359	18.536	17.7	20.9282	17.7193	16.3887	17.2089	16.7	53.7387	51.0339	51.2286	52.7	43.1211	46.6461	46.8566	46.0114	44.9	14.8805	13.5015	15.1591	14	13.9202	13.9945	13.6873	13.4148	17					3.7305	3.9084	4.1117	3.8375
Heilongjiang	1.3689	1.2997	1.5999	0.8	0.909	0.696	0.7712	0.8002	0.7	21.5813	19.9799	21.4808	19.7	14.0087	15.1603	15.2333	15.1127	14.6	55.1437	56.3106	53.2266	54.5	49.7812	50.0697	51.052	51.2797	46.6	12.4155	13.0124	12.7397	13.4	12.7275	12.0722	11.7658	11.6216	16.7					3.2841	3.082	3.3383	3.1435
Shanghai	0.6245	0.7009	0.3895	0.2	0.7868	0.6226	0.5579	0.4141	0.4	7.0908	6.7003	5.7969	4.2	4.9498	4.6995	4.3661	4.5548	4.9	36.9313	35.3543	34.2458	28.8	29.3125	29.4368	28.7809	27.7842	26.3	23.2251	23.5651	24.5348	24	12.8957	12.4491	12.2121	11.3738	17.4					6.6007	6.3968	5.8095	6.1652
Jiangsu	1.9203	1.4092	1.7871	2	2.0459	2.1458	2.0058	2.1795	2.2	17.4175	16.2142	15.9058	15.8	13.1498	13.0874	13.3613	12.7545	13.6	47.4994	46.8002	46.1073	45.2	40.6427	38.3762	37.8102	37.6936	36.9	19.4798	20.1966	19.2594	18.7	13.5568	13.5066	13.0626	13.5479	19.6					5.5687	6.0336	6.6034	6.5173
Zhejiang	1.7646	2.3095	2.4448	1.9	2.6906	2.0998	1.824	1.7348	1.5	20.6198	20.3767	19.3582	20.1	16.4937	15.9725	15.0013	15.2426	14.9	45.9051	43.2219	41.9425	39.5	37.5975	38.2222	37.1595	35.5364	34.2	15.7917	16.4522	17.0583	17	13.6769	13.4026	14.0962	14.5217	18.8					3.4915	3.7429	4.0834	4.3551
Anhui	4.7274	3.827	5.6892	4.9	7.3521	7.147	7.096	6.8589	6.7	25.6066	23.2396	22.7848	20.7	20.6372	20.3008	20.0361	18.2572	18	50.6457	52.482	49.9667	51.7	45.1659	45.7848	46.7328	45.8241	42.5	10.3712	10.7767	11.4169	11.1	8.8591	8.6817	9.2616	9.7329	14					3.9344	3.447	3.4874	3.7578
Fujian	1.7001	1.8205	1.8106	1.5	2.9706	2.7208	2.2885	2.2657	2.2	22.3245	19.8658	21.8469	20.1	20.3057	21.552	19.3296	19.0221	17.4	43.0218	43.9338	41.7518	42.7	40.9672	38.8047	40.1325	39.5816	39.8	17.2669	18.0571	17.5291	17.7	11.2264	11.3406	11.954	11.8485	19					5.6218	5.6991	6.343	6.0175
Jiangxi	1.0552	1.2352	1.2521	1.3	2.6636	2.3142	1.9483	1.9414	1.9	19.7117	19.4502	18.5519	19.6	20.6229	20.4964	19.8651	18.8252	18.6	55.6366	52.8917	50.916	51.2	44.7987	46.2859	47.6561	46.9402	45.2	15.5757	17.4529	18.5181	17	14.0633	13.6569	14.0437	14.2675	18					4.1142	4.0908	4.1854	4.0777
Shandong	1.4292	2.4488	1.9966	1.9	2.7116	2.5127	2.4465	2.2584	2.3	17.5121	18.3412	14.8484	16.7	13.9889	14.2899	14.6479	14.2405	14.2	46.4915	45.4025	47.544	45.2	47.9394	48.1413	46.5202	46.3889	44.4	20.6284	19.1841	19.5791	18.8	13.0756	12.1683	12.5359	12.2776	19.7					6.059	6.3605	7.0753	7.3249
Henan	2.8456	2.7533	1.9398	1.9	2.3724	2.541	2.1141	1.9696	2	16.786	15.0671	15.6333	14.6	14.5822	15.3335	14.1648	13.0214	12.1	56.3403	56.4427	54.5379	53.3	51.2007	50.1078	51.5534	50.8121	47.4	15.4381	16.7606	17.672	18.3	13.8395	13.8518	14.4151	15.2175	20.7					3.9652	3.6759	4.1047	4.316
Hubei	1.704	1.9645	1.6527	2.5	3.388	2.8554	2.6779	2.6503	2.6	18.7565	18.0665	16.3584	15.7	17.3639	17.8258	17.1398	16.7071	16.4	45.9087	47.3783	48.1258	45.2	41.8857	42.2865	43.3001	42.2983	39.6	19.5449	18.8081	20.3777	20.7	13.737	13.4325	13.8261	13.3147	20.8					5.7956	5.6831	5.8879	6.7968
Hunan	0.7141	0.7626	0.8208	1	2.2309	1.6198	1.1763	1.1921	1.1	14.8731	15.2036	15.015	15.6	17.9415	16.871	15.4699	14.9385	12.2	46.8373	46.5381	45.5218	44.3	44.69	44.2237	43.6452	44.1761	41	22.82	23.2088	23.8414	23.4	15.2195	16.2765	17.4917	17.1676	23.7					3.8714	4.1399	4.7378	4.854
Guangdong	0.7411	0.9283	0.6216	0.5	0.8639	0.735	0.5024	0.5568	0.5	14.0952	14.3782	14.0187	12.2	12.7713	11.1045	10.6786	10.4064	10.7	49.3888	48.5894	49.3369	47.8	42.6662	42.8629	41.9049	41.9569	39.1	23.252	23.943	21.8026	24	17.438	17.7378	18.9017	18.6852	25.7					6.5514	6.8325	7.55	7.1146
Guangxi	1.0107	1.1374	1.2144	0.9	1.7292	1.4722	1.0248	1.284	1.2	21.3303	20.8184	18.9917	18.3	19.1937	19.7683	18.0231	18.8183	17.2	56.5663	55.5981	57.7359	58.2	49.9811	49.9329	51.6152	51.3397	50.7	13.1346	13.4925	13.7233	12.2	9.3246	9.539	9.602	9.7637	15.5					5.0658	4.9876	5.7295	5.4034
Hainan	1.8576	1.0006	0.8456	1.7	2.4956	2.1914	1.7588	1.583	1.5	13.543	13.3937	12.3064	11.5	14.1088	12.9659	12.8557	12.2193	9.8	53.8488	54.169	52.8075	50.2	50.7557	51.3833	51.4477	50.9642	46.4	19.3272	18.1387	19.764	21.4	12.1182	12.3926	12.7189	11.8527	21.2					5.3023	5.6049	5.682	6.7206
Chongqing	2.3008	2.1065	2.5665	2.1	2.941	2.3627	1.9327	1.9722	1.9	31.8328	28.1136	28.5123	29.2	24.723	27.4455	27.2088	22.6975	19.3	41.3211	42.19	40.2661	38.3	35.6746	33.4719	33.3489	37.6793	32.6	13.1859	15.2491	16.1896	16.2	12.438	11.8193	12.4726	14.0065	20.5					4.4359	4.081	4.4929	3.6564
Sichuan	2.4767	2.2215	1.8928	2.1	4.2274	3.8641	3.4356	3.6449	3.6	26.6519	27.4312	26.5983	26.4	29.8063	29.3822	29.3745	30.0604	25.6	48.3317	47.4359	46.6994	45.3	39.0229	39.1016	39.1848	39.023	36.7	13.7044	13.3188	14.1208	15.3	10.0382	9.5984	9.8235	10.0213	15.4					3.739	3.6857	4.0656	3.5013
Guizhou	7.6161	5.135	3.5966	5.4	8.715	9.6977	8.4037	8.9113	7.4	33.2972	33.3942	31.5911	31.1	32.2222	32.5062	32.2351	30.9406	29.5	43.1401	44.9231	47.7151	45	40.2604	37.8444	39.1392	39.8195	37.4	7.5586	8.3583	7.7578	8.3	5.6332	6.2059	6.6665	6.1451	10.9					2.9735	2.9694	2.8714	3.0647
Yunnan	4.8974	4.1054	2.9266	2.9	6.1477	5.4508	4.6551	4.2685	4.1	42.4417	39.3686	38.6887	41.2	34.273	34.0371	32.6139	31.5055	31.7	35.4309	39.728	40.137	36.1	39.6684	41.3197	42.7663	43.6956	37.5	8.4776	8.4122	8.2479	9.5	5.711	5.7075	6.1144	6.5091	12					3.5177	3.3879	3.6738	3.9381
Xizang	5.3309	8.3878	7.9978	19.9	30.5391	23.1261	23.6591	21.9365	13.2	34.7811	58.0592	56.9986	46.3	40.6928	46.5177	46.4339	44.0259	55.4	31.1581	23.2622	22.8702	20.6	13.5785	12.7844	12.8347	15.4008	12.3	10.2146	3.6916	6.1964	7.3	3.0148	3.1637	3.3497	4.0831	5.6					1.7902	1.9682	1.4287	1.3399
Sanxi	1.4678	1.4724	1.2961	1.4	2.6578	2.5424	2.3201	2.3525	2.3	12.3974	12.6656	11.1362	11.8	14.6795	13.4496	13.0232	12.6336	11.7	50.5359	48.6554	50.2325	45.4	45.5196	45.0583	44.1975	43.424	41.3	19.562	20.1842	18.624	20.4	13.8069	14.6691	14.1244	14.7054	20.1					3.9137	3.8625	4.4398	4.1357
Gansu	4.3412	5.7462	5.9493	5.7	5.563	5.2871	4.7621	5.1497	5.1	28.7221	26.9813	24.8362	25.7	27.6523	26.6988	24.5785	24.0955	25.5	41.7581	40.8673	40.6497	39.9	36.8809	38.0907	40.6279	39.0969	36.8	13.6874	14.2878	14.7764	14.3	11.8214	11.3822	11.7971	11.1242	14.7					3.6587	3.5304	3.1537	3.8296
Qinghai	6.9765	6.67	6.3344	5.2	7.2343	6.9452	6.1036	6.1453	5.7	26.1471	24.1326	25.2433	27.2	27.4837	25.985	25.1391	24.3958	20.7	35.704	38.5872	35.9268	37.2	35.0368	35.0033	35.6542	36.1634	35.2	14.4776	14.113	15.0047	13.9	8.9059	9.0604	10.0722	9.3068	14.3					2.7881	3.0287	2.8307	2.7614
Ningxia	5.6583	6.0556	5.7564	7.8	6.0604	6.3731	5.1587	5.2561	5	21.1667	22.5817	24.9961	23.6	19.756	17.0123	16.4678	15.8761	12.7	43.9871	42.2736	41.513	41	38.7999	40.3506	39.669	39.0914	37	14.229	14.8163	13.66	12.3	11.4701	10.3383	11.2073	11.0957	16.2					3.6728	3.905	4.7902	4.9583
Xinjiang	0.6888	1.0332	0.9057	1	2.1641	2.0676	1.4313	1.4153	1	26.3538	25.9843	24.7842	23.2	16.9283	17.495	16.2697	15.6716	16.2	42.8404	40.9367	42.7193	44.6	41.0031	41.4626	40.7428	40.4673	38.8	14.1657	14.0469	13.4779	13.5	10.6238	10.0201	10.6149	10.6498	17.4					5.051	4.9627	6.0549	5.8004
[truncated: 32 more columns]
