# Supplementary material for: Digital financial inclusion and welfare: Effect, mechanism and imbalance
Source: PLoS One. 2023 Dec 11;18(12):e0278956. doi: 10.1371/journal.pone.0278956 (PMC10712890; doi:10.1371/journal.pone.0278956)
Supplement: S1 Data — (ZIP) [file pone.0278956.s001.zip › data/control/gdp.xls]

## Sheet: Sheet1
Province	year2011	year2012	year2013	year2014	year2015	year2016	year2017	year2018
Beijing	16251.9	17879.4	19800.8	21330.8	23014.6	25669.1	28014.9	30320
Tianjin	11307.3	12893.9	14442	15726.9	16538.2	17885.4	18549.2	18809.6
Hebei	24515.8	26575	28443	29421.2	29806.1	32070.5	34016.3	36010.3
Shanxi	11237.5	12112.8	12665.2	12761.5	12766.5	13050.4	15528.4	16818.1
Neimenggu	14359.9	15880.6	16916.5	17770.2	17831.5	18128.1	16096.2	17289.2
Liaoning	22226.7	24846.4	27213.2	28626.6	28669	22246.9	23409.2	25315.3
Jilin	10568.8	11939.2	13046.4	13803.1	14063.1	14776.8	14944.5	15074.6
Heilongjiang	12582	13691.6	14454.9	15039.4	15083.7	15386.1	15902.7	16361.6
Shanghai	19195.7	20181.7	21818.2	23567.7	25123.5	28178.7	30633	32679.9
Jiangsu	49110.3	54058.2	59753.4	65088.3	70116.4	77388.3	85869.8	92595.4
Zhejiang	32318.8	34665.3	37756.6	40173	42886.5	47251.4	51768.3	56197.2
Anhui	15300.6	17212	19229.3	20848.8	22005.6	24407.6	27018	30006.8
Fujian	17560.2	19701.8	21868.5	24055.8	25979.8	28810.6	32182.1	35804
Jiangxi	11702.8	12948.9	14410.2	15714.6	16723.8	18499	20006.3	21984.8
Shandong	45361.8	50013.2	55230.3	59426.6	63002.3	68024.5	72634.1	76469.7
Henan	26931	29599.3	32191.3	34938.2	37002.2	40471.8	44552.8	48055.9
Hubei	19632.3	22250.5	24791.8	27379.2	29550.2	32665.4	35478.1	39366.6
Hunan	19669.6	22154.2	24621.7	27037.3	28902.2	31551.4	33903	36425.8
Guangdong	53210.3	57067.9	62474.8	67809.9	72812.6	80854.9	89705.2	97277.8
Guangxi	11720.9	13035.1	14449.9	15672.9	16803.1	18317.6	18523.3	20352.5
Hainan	2522.66	2855.54	3177.56	3500.72	3702.76	4053.2	4462.54	4832.05
Chongqing	10011.4	11409.6	12783.3	14262.6	15717.3	17740.6	19424.7	20363.2
Sichuan	21026.7	23872.8	26392.1	28536.7	30053.1	32934.5	36980.2	40678.1
Guizhou	5701.84	6852.2	8086.86	9266.39	10502.6	11776.7	13540.8	14806.5
Yunnan	8893.12	10309.5	11832.3	12814.6	13619.2	14788.4	16376.3	17881.1
Xizang	605.83	701.03	815.67	920.83	1026.39	1151.41	1310.92	1477.63
Sanxi	12512.3	14453.7	16205.5	17689.9	18021.9	19399.6	21898.8	24438.3
Gansu	5020.37	5650.2	6330.69	6836.82	6790.32	7200.37	7459.9	8246.07
Qinghai	1670.44	1893.54	2122.06	2303.32	2417.05	2572.49	2624.83	2865.23
Ningxia	2102.21	2341.29	2577.57	2752.1	2911.77	3168.59	3443.56	3705.18
Xinjiang	6610.05	7505.31	8443.84	9273.46	9324.8	9649.7	10882	12199.1
