# Supplementary material for: Digital financial inclusion and welfare: Effect, mechanism and imbalance
Source: PLoS One. 2023 Dec 11;18(12):e0278956. doi: 10.1371/journal.pone.0278956 (PMC10712890; doi:10.1371/journal.pone.0278956)
Supplement: S1 Data — (ZIP) [file pone.0278956.s001.zip › data/control/gov.xlsx]

## Sheet: Sheet1
Province	year2011	year2012	year2013	year2014	year2015	year2016	year2017	year2018
Beijing	3245.23	3685.31	4173.66	4524.67	5737.7	6406.77	6824.53	7471.43
Tianjin	1796.33	2143.21	2549.21	2884.7	3232.35	3699.43	3282.54	3103.16
Hebei	3537.39	4079.44	4409.58	4677.3	5632.19	6049.53	6639.18	7726.21
Shanxi	2363.85	2759.46	3030.13	3085.28	3422.97	3428.86	3756.42	4283.91
Neimenggu	2989.21	3425.99	3686.52	3879.98	4252.96	4512.71	4529.93	4831.46
Liaoning	3905.85	4558.59	5197.42	5080.49	4481.61	4577.47	4879.42	5337.72
Jilin	2201.74	2471.2	2744.81	2913.25	3217.1	3586.09	3725.72	3789.59
Heilongjiang	2794.08	3171.52	3369.18	3434.22	4020.66	4227.34	4641.08	4676.75
Shanghai	3914.88	4184.02	4528.61	4923.44	6191.56	6918.94	7547.62	8351.54
Jiangsu	6221.72	7027.67	7798.47	8472.45	9687.58	9981.96	10621	11657.4
Zhejiang	3842.59	4161.88	4730.47	5159.57	6645.98	6974.26	7530.32	8629.53
Anhui	3302.99	3961.01	4349.69	4664.1	5239.01	5522.95	6203.81	6572.15
Fujian	2198.18	2607.5	3068.8	3306.7	4001.58	4275.4	4684.15	4832.69
Jiangxi	2534.6	3019.22	3470.3	3882.7	4412.55	4617.4	5111.47	5667.52
Shandong	5002.07	5904.52	6688.8	7177.31	8250.01	8755.21	9258.4	10101
Henan	4248.82	5006.4	5582.31	6028.69	6799.35	7453.74	8215.52	9217.73
Hubei	3214.74	3759.79	4371.65	4934.15	6132.84	6422.98	6801.26	7258.27
Hunan	3520.76	4119	4690.89	5017.38	5728.72	6339.16	6869.39	7479.61
Guangdong	6712.4	7387.86	8411	9152.64	12827.8	13446.1	15037.5	15729.3
Guangxi	2545.28	2985.23	3208.67	3479.79	4065.51	4441.7	4908.55	5310.74
Hainan	778.8	911.673	1011.17	1099.74	1239.43	1376.48	1443.97	1691.3
Chongqing	2570.24	3046.36	3062.28	3304.39	3792	4001.81	4336.28	4540.95
Sichuan	4674.92	5450.99	6220.91	6796.61	7497.51	8008.89	8694.76	9707.5
Guizhou	2249.4	2755.68	3082.66	3542.8	3939.5	4262.36	4612.52	5029.68
Yunnan	2929.6	3572.66	4096.51	4437.98	4712.83	5018.86	5712.97	6075.03
Xizang	758.11	905.338	1014.31	1185.51	1381.46	1587.98	1681.94	1970.68
Sanxi	2930.81	3323.8	3665.07	3962.5	4376.06	4389.37	4833.19	5302.44
Gansu	1791.24	2059.56	2309.62	2541.49	2958.31	3150.03	3304.44	3772.23
Qinghai	967.47	1159.05	1228.05	1347.43	1515.16	1524.8	1530.44	1647.43
Ningxia	705.91	864.362	922.482	1000.45	1138.49	1254.54	1372.78	1419.06
Xinjiang	2284.49	2720.07	3067.12	3317.79	3804.87	4138.25	4637.24	5012.45
