# Supplementary material for: Digital financial inclusion and welfare: Effect, mechanism and imbalance
Source: PLoS One. 2023 Dec 11;18(12):e0278956. doi: 10.1371/journal.pone.0278956 (PMC10712890; doi:10.1371/journal.pone.0278956)
Supplement: S1 Data — (ZIP) [file pone.0278956.s001.zip › data/control/gov_wealfare.xlsx]

## Sheet: gov_edu
Province	yr2019	yr2018	yr2017	yr2016	yr2015	yr2014	yr2013	yr2012	yr2011
Beijing	1137.18	1025.51	964.62	887.37	855.67	742.05	681.18	628.65	520.08
Tianjin	467.63	448.19	434.59	502.49	507.44	517.01	461.36	378.75	302.32
Hebei	1537.09	1385.59	1276.55	1134.9	1041.16	868.87	837.63	865.54	652.11
Shanxi	696.28	668.03	620.67	606.97	602.85	507.28	542.44	558.03	421.79
Neimenggu	609.97	576.33	561.85	554.97	536.53	477.77	456.87	439.97	390.69
Liaoning	702.38	653.88	648.06	633.96	610.24	604.49	669.48	728.79	544.09
Jilin	500.53	513.82	508.09	499.7	477.57	407.1	422.09	451.05	319.82
Heilongjiang	555.13	544.38	573.11	558.87	549.66	505.94	501.28	544.79	373.83
Shanghai	995.7	917.99	874.1	840.97	767.32	695.63	679.54	648.95	549.24
Jiangsu	2213.84	2055.56	1979.57	1842.94	1746.22	1504.86	1434.99	1350.61	1093.22
Zhejiang	1764.69	1572.47	1430.15	1300.03	1264.93	1030.99	950.07	877.86	751.42
Anhui	1222.21	1113.26	1014.91	910.87	856.73	743.07	736.59	717.94	564.71
Fujian	968.54	925.06	842.21	789.11	757.51	634.6	574.91	562.3	406.73
Jiangxi	1148.5	1054.41	940.57	848.88	793.27	711.72	664.53	622.06	474.43
Shandong	2156.14	2006.5	1890	1825.99	1690.62	1461.05	1399.67	1311.8	1047.9
Henan	1810.71	1664.67	1493.11	1343.76	1271	1201.38	1171.52	1106.51	857.14
Hubei	1147.1	1065.64	1101.35	1047.37	913.05	773.35	690.63	732.37	488.16
Hunan	1270.02	1186.72	1115.33	1032.37	928.54	833.27	809.45	807.58	540.83
Guangdong	3210.51	2792.9	2575.52	2318.47	2040.65	1808.97	1744.59	1501.22	1227.87
Guangxi	1014.52	933.22	920.2	854.55	789.69	660.53	609.93	589.24	456.89
Hainan	273.5	248.98	220.87	214.24	206.84	175.95	174.57	158.79	127.27
Chongqing	728.26	680.99	626.3	575.18	536.24	469.98	437.28	471.49	318.7
Sichuan	1578.88	1461.78	1389.2	1301.85	1252.33	1056.91	1036.41	993.2	684.66
Guizhou	1067.62	985.95	901.96	843.54	772.91	637.03	560.67	500.51	376.86
Yunnan	1069.85	1077.43	998.33	871.14	767.46	674.94	685.97	674.82	483
Xizang	263.26	232.15	227.2	169.64	167.27	142.08	107.18	94.48	77.81
Sanxi	951.23	871.44	828.25	777.53	758.07	693.83	710.11	703.34	529.46
Gansu	636.05	592.96	567.35	548.95	498.33	401.26	377.06	367.92	284.33
Qinghai	221.37	199.1	187.51	171.36	163.19	156.31	121.51	171.81	130.11
Ningxia	179.33	170.47	170.65	152.57	142.51	122.68	112.95	106.45	103.02
Xinjiang	863.07	812.88	722.59	664.52	647.93	567.2	532.67	473.86	399.8

## Sheet: gov_employ
Province	yr2019	yr2018	yr2017	yr2016	yr2015	yr2014	yr2013	yr2012	yr2011
Beijing	972.98	835.65	795.38	716.2	700.48	509.01	469.13	424.31	354.88
Tianjin	550.98	505.46	459.58	377.92	314.77	259.56	229.28	201.17	168.34
Hebei	1227.95	1137.84	976.88	839.27	763.68	585.62	528.62	470.21	426.23
Shanxi	711.34	671.65	646.63	542.28	533.45	450.72	419.02	354.61	321.6
Neimenggu	726.52	707.2	704.14	642.54	605.26	531.76	491.01	435.47	363.97
Liaoning	1441.3	1463.57	1340.54	1145.49	995.1	895.91	824.03	727.71	657.36
Jilin	687.78	634.1	550.8	497.59	462.28	390.2	360.19	304	298.99
Heilongjiang	1113.27	1024.09	928.55	732.41	728.73	602.68	542.33	458.2	392.05
Shanghai	999.77	933.38	1061.03	988.81	543.16	498.13	468	443.01	417.5
Jiangsu	1416	1316.55	1043.4	897.93	838.06	709.59	631.15	557.77	481.65
Zhejiang	1073.94	914.93	801.78	631.19	541.7	435.54	397.06	345.44	291.82
Anhui	1084.06	954.67	862.53	761.59	691.54	575.82	533.64	459.19	392.98
Fujian	507.89	468.15	394.56	348.99	341.77	258.71	240.66	205.28	184.92
Jiangxi	817.76	761.06	663.93	582.23	510.18	422.35	378.84	323.06	272.75
Shandong	1444.63	1253.99	1131.96	992.66	904.64	763.53	681.98	596.48	501.54
Henan	1457.14	1298.45	1160.23	1067.4	945.83	790.87	731.41	631.61	547.96
Hubei	1267.01	1172	1092.3	978.82	858.7	717.63	605.7	501.13	449.29
Hunan	1160.33	1095.57	1017.9	874.41	781.79	661.97	625.94	525.71	484.44
Guangdong	1703.48	1508.02	1423.33	1146.31	1064.91	797.01	746.97	611.04	548.65
Guangxi	816.76	769.7	678.65	538.95	460.63	387.18	348.12	282.33	250.64
Hainan	221.91	208.87	183.08	184.01	174.77	142.52	115.88	106.15	94.04
Chongqing	880.03	772.13	702.82	640.55	569.63	502.94	431.89	403.05	338.76
Sichuan	1762.3	1644.17	1501.35	1320.17	1111.75	927.01	833.51	680.21	645.79
Guizhou	589.03	537.71	498.74	367.23	340.33	299.72	264.52	235.4	194.78
Yunnan	915	846.23	750.33	692.38	648.69	584.08	505.45	439.06	386.5
Xizang	155.78	107.92	155.86	208.47	103	85.98	72.94	65.54	57.68
Sanxi	853.54	793.86	718.22	655.48	631.99	541.4	497.75	421.16	365.43
Gansu	529.14	504.77	468.16	464.81	421.31	376.22	346.77	294.64	279.22
Qinghai	267.71	230.8	209.57	196.17	189.34	148.01	162.01	179.51	163.57
Ningxia	185.54	175.99	162.32	164.24	146.23	116.43	102.77	89.6	71.95
Xinjiang	606.72	579.06	526	504.37	371.9	300.85	263.17	227.79	201.64

## Sheet: gov_health
Province	yr2019	yr2018	yr2017	yr2016	yr2015	yr2014	yr2013	yr2012	yr2011
Beijing	534.41	490.09	427.87	397.95	370.52	322.29	276.13	256.06	225.49
Tianjin	197.86	192.76	182.1	203.23	195.02	161.33	128.94	105.91	90.53
Hebei	695.07	691.33	605.1	547.86	535.09	446.79	380.75	323.17	302.75
Shanxi	366.68	358.99	321.34	300.86	290.71	243.94	201.63	180.34	159.62
Neimenggu	322.18	315.62	323.48	284.63	257.15	227.78	196.03	177.91	164.59
Liaoning	364.54	350.62	336.63	307.31	281.96	273.61	229.5	200.19	182.07
Jilin	281.69	281.22	279.22	273.62	245.81	206.44	181.51	160.36	143.87
Heilongjiang	314.42	301	297.17	280.56	273.96	235.31	190.5	173.33	170.78
Shanghai	493.44	470.12	412.18	383.1	303.46	264.75	214.92	197.34	190.03
Jiangsu	906.01	845.32	789.52	712.77	649.31	560.93	475.86	418.14	349.86
Zhejiang	735.61	626.2	584.17	542.44	485.5	433.8	350.73	305.91	278.98
Anhui	687.36	627.1	597.74	480.12	485.6	425	361.8	319.39	277.23
Fujian	467.76	441.7	420.44	377.58	351.19	292.14	224.23	185.99	159.3
Jiangxi	630.99	585.47	492.59	438.72	398.79	338.45	262.14	219.15	196.32
Shandong	912.07	885.15	829.27	790.19	701.43	605.67	485.86	422.91	360.36
Henan	986.78	928.95	836.66	778.01	717.74	602.95	492.48	425.99	361.48
Hubei	601.82	575.74	614.69	588.9	515.25	401.32	322.08	267.99	247.3
Hunan	661.58	627.1	585.98	546.27	493.74	422.4	342.47	294.17	256.76
Guangdong	1579.6	1407.51	1307.56	1121.83	918.36	777.55	569.32	505.14	433.75
Guangxi	565.29	546.52	512.31	468.18	413.87	355.33	285.61	253.17	232.88
Hainan	169.8	144.46	127.37	114.17	100.54	88.46	69.59	59.86	50.3
Chongqing	383.26	372.79	353.79	331.18	313.98	246.34	198.05	167.43	143.7
Sichuan	943.27	880.89	831.46	772.24	686.42	584.1	487.2	424.26	372.96
Guizhou	534.78	481.8	436.21	392.51	360.8	303.25	228.71	201.05	173.26
Yunnan	608.5	575.42	546.99	466.98	422.66	352.41	300.57	266.94	236.98
Xizang	123.05	106.93	93.8	69.97	62.8	48.86	40.29	36.12	35.3
Sanxi	466.29	455.31	418.27	381.66	369.38	313.45	257.14	222.3	197.61
Gansu	326.41	313.53	289.24	273.25	250.1	204.19	165.86	148.21	143.18
Qinghai	148.23	141.6	125.21	103.06	99.43	80.13	68.64	60.11	47.44
Ningxia	106.49	105.55	97.98	82.03	74.11	65.27	53.77	46.09	41.09
Xinjiang	302.36	286.14	266.71	256.43	244.01	202.32	160.91	145.88	132.43

## Sheet: gov_house
Province	yr2019	yr2018	yr2017	yr2016	yr2015	yr2014	yr2013	yr2012	yr2011
Beijing	96.84	132	148	322.09	104.69	66.96	48.48	44.79	54.56
Tianjin	84.77	92.21	64.08	116.23	46.82	15.57	14.99	9.58	20.82
Hebei	209.25	199.2	175.12	182.01	161.15	126.86	135.01	135.81	142.56
Shanxi	121.9	126.12	138.19	148.7	126.61	93.38	95.63	85.65	84.85
Neimenggu	172.76	182.21	164.31	210.71	190.36	157.61	169.53	164.83	140.35
Liaoning	180.96	151.08	124.77	154.4	136.93	174.33	152.46	120.9	152.44
Jilin	124.62	124.43	128.04	136.45	135.91	137.3	139.14	145.19	124.15
Heilongjiang	166.9	240.96	265.15	271.95	212.34	147.19	180.98	218.78	183.17
Shanghai	273.51	266.7	286.01	230.67	123.39	119.3	105.24	112.71	82.46
Jiangsu	507.14	443.65	351.81	269.43	247.18	189.53	169.32	133.94	118.92
Zhejiang	200.4	185.31	169.78	160.86	140.73	99.82	81.59	65.25	58.05
Anhui	213.21	224.91	222.52	229.29	276.63	232.76	225.77	248.58	161.22
Fujian	102.16	88.82	91.59	105.85	81.65	91.46	51.67	52.85	56.45
Jiangxi	143.24	137.59	151.04	171.65	241.38	197.11	200.02	134.43	108.28
Shandong	239.29	343.82	309.89	248.74	204.14	181.15	126.54	123.53	67.56
Henan	284.71	359.62	248.12	268.58	242.04	247.57	191.11	185.65	142.64
Hubei	202.68	213.62	249.55	240.64	204.78	147.06	123.11	140.57	103.06
Hunan	213.76	256.47	248.97	305.21	277.26	208.13	174.58	185.91	126.76
Guangdong	424.5	527.13	762.03	662.85	357.29	264.88	206.39	180.37	146.42
Guangxi	138.52	130.36	140.38	185.55	173.96	114.67	108.87	134.39	106.85
Hainan	65.08	64.19	55.36	56.25	48.26	39.37	36.3	44.76	34.52
Chongqing	124.98	123.04	112.78	108.2	85.9	64.39	77.22	177.14	157.47
Sichuan	348.98	350.72	325.16	312.28	288.9	307.62	223.54	227.41	231.26
Guizhou	190.01	275.59	251.86	291.73	298.44	289	190.45	129.2	121.65
Yunnan	267.64	224.21	213.62	242.3	210.92	164.84	206.98	231.42	151.71
Xizang	61.79	57.22	38.38	51.14	54.53	70.49	51.94	41.14	60.79
Sanxi	168.63	194	199.36	215.98	249.1	227.89	167.59	151.51	150.28
Gansu	161.23	157.81	133.84	124.5	127.87	113.66	102.82	102.17	92.58
Qinghai	64.85	66.53	67.32	69.93	65.25	67.73	62.75	84.59	106.15
Ningxia	50.77	54.44	60.32	63.58	72.25	81.39	55.62	56.23	33.86
Xinjiang	234.27	305.96	234.48	181.02	209.19	199.31	200.19	199.45	170.04
