# Supplementary material for: Digital financial inclusion and welfare: Effect, mechanism and imbalance
Source: PLoS One. 2023 Dec 11;18(12):e0278956. doi: 10.1371/journal.pone.0278956 (PMC10712890; doi:10.1371/journal.pone.0278956)
Supplement: S1 Data — (ZIP) [file pone.0278956.s001.zip › data/control/ind2.xlsx]

## Sheet: Sheet1
Province	year2011	year2012	year2013	year2014	year2015	year2016	year2017	year2018
Beijing	23.1	22.7036	22.3	21.3	19.7381	19.2622	19.014	18.63
Tianjin	52.4	51.682	50.6	49.2	46.5844	42.3326	40.9376	40.46
Hebei	53.5	52.6945	52.2	51	48.2682	47.5732	46.5841	44.54
Shanxi	59	55.5738	53.9	49.3	40.6868	38.5351	43.6547	42.15
Neimenggu	56	55.423	54	51.3	50.4757	47.1844	39.7589	39.37
Liaoning	54.7	53.2491	52.7	50.2	45.4915	38.6865	39.2999	39.6
Jilin	53.1	53.4102	52.8	52.8	49.8162	47.4051	46.8299	42.53
Heilongjiang	50.3	44.0973	41.1	36.9	31.8098	28.6017	25.5341	24.64
Shanghai	41.3	38.9202	37.2	34.7	31.8069	29.8321	30.4596	29.78
Jiangsu	51.3	50.1717	49.2	47.4	45.7018	44.7348	45.0157	44.5
Zhejiang	51.2	49.9528	49.1	47.7	45.9624	44.855	42.9454	41.83
Anhui	54.3	54.641	54.6	53.1	49.7456	48.434	47.5175	46.13
Fujian	51.6	51.7108	52	52	50.2883	48.9177	47.7107	48.13
Jiangxi	54.6	53.6154	53.5	52.5	50.2971	47.7298	48.1247	46.62
Shandong	52.9	51.4578	50.1	48.4	46.8013	46.077	45.3545	43.99
Henan	57.3	56.3263	55.4	51	48.4225	47.6278	47.3719	45.85
Hubei	50	50.3051	49.3	46.9	45.697	44.8621	43.5247	43.41
Hunan	47.6	47.424	47	46.2	44.3247	42.284	41.7235	39.68
Guangdong	49.7	48.5404	47.3	46.3	44.7911	43.423	42.37	41.83
Guangxi	48.4	47.9278	47.7	46.7	45.9291	45.1677	40.2243	39.67
Hainan	28.3	28.1722	27.7	25	23.6532	22.3515	22.327	22.68
Chongqing	55.4	52.3698	50.5	45.8	44.9784	44.5246	44.1942	40.9
Sichuan	52.5	51.6625	51.7	48.9	44.0822	40.8353	38.7454	37.67
Guizhou	38.5	39.0756	40.5	41.6	39.4935	39.6505	40.0872	38.87
Yunnan	42.5	42.8654	42	41.2	39.7684	38.4771	37.8899	38.91
Xizang	34.5	34.6419	36.3	36.6	36.6514	37.2734	39.1824	42.53
Sanxi	55.4	55.8603	55.5	54.1	50.3951	48.9223	49.6962	49.75
Gansu	47.4	46.0177	45	42.8	36.7401	34.9365	34.3408	33.89
Qinghai	58.4	57.6876	57.3	53.6	49.9497	48.5903	44.2852	43.52
Ningxia	50.2	49.5184	49.3	48.7	47.3801	46.9748	45.8993	44.54
Xinjiang	48.8	46.388	45	42.6	38.5681	37.794	39.7988	40.3
