# Supplementary material for: Digital financial inclusion and welfare: Effect, mechanism and imbalance
Source: PLoS One. 2023 Dec 11;18(12):e0278956. doi: 10.1371/journal.pone.0278956 (PMC10712890; doi:10.1371/journal.pone.0278956)
Supplement: S1 Data — (ZIP) [file pone.0278956.s001.zip › data/control/ind3.xlsx]

## Sheet: Sheet1
Province	year2011	year2012	year2013	year2014	year2015	year2016	year2017	year2018
Beijing	76.1	76.4563	76.9	77.9	79.6527	80.2322	80.5562	80.98
Tianjin	46.2	46.9871	48.1	49.6	52.1529	56.4361	58.1515	58.62
Hebei	34.6	35.3143	35.5	37.3	40.1924	41.5358	44.2144	46.19
Shanxi	35.2	38.6611	40	44.5	53.1788	55.4514	51.714	53.44
Neimenggu	34.9	35.4553	36.5	39.5	40.4537	43.7833	49.9916	50.48
Liaoning	36.7	38.0744	38.7	41.8	46.1928	51.5456	52.5739	52.37
Jilin	34.8	34.7623	35.5	36.2	38.833	42.4539	45.8406	49.77
Heilongjiang	36.2	40.4651	41.4	45.8	50.731	54.0419	55.8197	57.1
Shanghai	58	60.4465	62.2	64.8	67.7559	69.7794	69.1788	69.9
Jiangsu	42.4	43.5049	44.7	47	48.6133	49.9967	50.2735	50.98
Zhejiang	43.9	45.2358	46.1	47.8	49.7637	50.986	53.3189	54.67
Anhui	32.5	32.7008	33	35.4	39.0905	41.0459	42.9249	45.08
Fujian	39.2	39.2712	39.1	39.6	41.5588	42.8797	45.4062	45.22
Jiangxi	33.5	34.6444	35.1	36.8	39.1014	41.9749	42.7019	44.84
Shandong	38.3	39.981	41.2	43.5	45.2957	46.6769	47.992	49.53
Henan	29.7	30.9385	32	37.1	40.201	41.7816	43.3374	45.22
Hubei	36.9	36.8918	38.1	41.5	43.1022	43.9354	46.5284	47.58
Hunan	38.3	39.0156	40.3	42.2	44.1481	46.3746	49.4325	51.8
Guangdong	45.3	46.4704	47.8	49	50.6142	52.0078	53.6041	54.23
Guangxi	34.1	35.4067	36	37.9	38.8032	39.5639	44.2369	45.5
Hainan	45.5	46.9099	48.3	51.9	53.2635	54.251	56.097	56.63
Chongqing	36.2	39.3915	41.4	46.8	47.7039	48.1294	49.2364	52.33
Sichuan	33.4	34.526	35.2	38.7	43.6818	47.234	49.7286	51.4
Guizhou	48.8	47.908	46.6	44.6	44.8854	44.6729	44.9043	46.54
Yunnan	41.6	41.0857	41.8	43.3	45.1369	46.6794	47.8312	47.12
Xizang	53.2	53.8921	53	53.5	53.7967	52.6711	51.4562	48.66
Sanxi	34.8	34.66	34.9	37	40.74	42.3464	42.3515	42.7
Gansu	39.1	40.1686	41	44	49.2092	51.406	54.1342	54.94
Qinghai	32.3	32.9695	32.8	37	41.4063	42.8114	46.632	47.12
Ningxia	41	41.9649	42	43.4	44.4544	45.4003	46.8228	47.91
Xinjiang	34	36.0169	37.4	40.8	44.7122	45.1177	45.9405	45.77
