# Supplementary material for: Digital financial inclusion and welfare: Effect, mechanism and imbalance
Source: PLoS One. 2023 Dec 11;18(12):e0278956. doi: 10.1371/journal.pone.0278956 (PMC10712890; doi:10.1371/journal.pone.0278956)
Supplement: S1 Data — (ZIP) [file pone.0278956.s001.zip › data/control/inter.xlsx]

## Sheet: Sheet1
Province	year	inter	area	ex	emw	sn	phone
Beijing	2011	68.3147	16411	645.88	1	0	1.27588
Tianjin	2011	53.08	11917	645.88	1	0	0.911882
Hebei	2011	35.87	186535	645.88	1	0	0.703563
Shanxi	2011	39.1	156921	645.88	2	0	0.681019
Neimenggu	2011	34.41	656579	645.88	3	0	0.933199
Liaoning	2011	47.73	147256	645.88	1	0	0.875314
Jilin	2011	35.13	147792	645.88	2	0	0.729029
Heilongjiang	2011	31.46	390382	645.88	2	0	0.619875
Shanghai	2011	64.96	6341	645.88	1	1	1.11657
Jiangsu	2011	46.65	105875	645.88	1	1	0.846284
Zhejiang	2011	55.87	104460	645.88	1	1	1.05363
Anhui	2011	26.56	140282	645.88	2	1	0.546146
Fujian	2011	56.51	124160	645.88	1	1	0.955161
Jiangxi	2011	24.24	168025	645.88	2	1	0.517402
Shandong	2011	37.62	158971	645.88	1	0	0.738622
Henan	2011	27.5	164696	645.88	2	0	0.539199
Hubei	2011	36.98	151799	645.88	2	1	0.686645
Hunan	2011	5.12	197622	645.88	2	1	0.56839
Guangdong	2011	59.97	179749	645.88	1	1	1.0274
Guangxi	2011	29.13	238576	645.88	3	1	0.545253
Hainan	2011	38.9	7632	645.88	1	1	0.765792
Chongqing	2011	36.59	82402	645.88	3	1	0.617061
Sichuan	2011	27.69	193156	645.88	1	1	0.598497
Guizhou	2011	24.22	102838	645.88	3	1	0.589305
Yunnan	2011	24.62	194910	645.88	3	1	0.559166
Xizang	2011	29.703	1228400	645.88	3	0	0.648185
Sanxi	2011	38.18	206196	645.88	3	0	0.776703
Gansu	2011	27.3	415225	645.88	3	0	0.629758
Qinghai	2011	36.61	20821	645.88	3	0	0.816021
Ningxia	2011	32.37	61588	645.88	3	0	0.814554
Xinjiang	2011	39.93	21523	645.88	3	0	0.756406
Beijing	2012	70.4586	16411	631.25	1	0	1.53117
Tianjin	2012	56.12	11917	631.25	1	0	0.937863
Hebei	2012	41.28	186535	631.25	1	0	0.756463
Shanxi	2012	44.01	156921	631.25	2	0	0.765605
Neimenggu	2012	38.76	656579	631.25	3	0	1.02414
Liaoning	2012	50.1	147256	631.25	1	0	0.97774
Jilin	2012	38.61	147792	631.25	2	0	0.820727
Heilongjiang	2012	34.66	390382	631.25	2	0	0.69481
Shanghai	2012	67.47	6341	631.25	1	1	1.26399
Jiangsu	2012	49.9	105875	631.25	1	1	0.943359
Zhejiang	2012	58.81	104460	631.25	1	1	1.1763
Anhui	2012	31.21	140282	631.25	2	1	0.602839
Fujian	2012	60.83	124160	631.25	1	1	1.08036
Jiangxi	2012	28.13	168025	631.25	2	1	0.571359
Shandong	2012	39.92	158971	631.25	1	0	0.783573
Henan	2012	30.36	164696	631.25	2	0	0.615309
Hubei	2012	39.96	151799	631.25	2	1	0.788043
Hunan	2012	33.14	197622	631.25	2	1	0.641964
Guangdong	2012	62.55	179749	631.25	1	1	1.17689
Guangxi	2012	33.87	238576	631.25	3	1	0.615997
Hainan	2012	43.31	7632	631.25	1	1	0.874408
Chongqing	2012	40.58	82402	631.25	3	1	0.70275
Sichuan	2012	31.72	193156	631.25	1	1	0.680807
Guizhou	2012	28.44	102838	631.25	3	1	0.666303
Yunnan	2012	28.35	194910	631.25	3	1	0.62155
Xizang	2012	32.7922	1228400	631.25	3	0	0.76461
Sanxi	2012	41.33	206196	631.25	3	0	0.869917
Gansu	2012	30.84	415225	631.25	3	0	0.684057
Qinghai	2012	41.52	20821	631.25	3	0	0.937522
Ningxia	2012	39.86	61588	631.25	3	0	0.913447
Xinjiang	2012	43.09	21523	631.25	3	0	0.900403
Beijing	2013	73.5767	16411	619.32	1	0	1.59518
Tianjin	2013	58.82	11917	619.32	1	0	0.898913
Hebei	2013	46.22	186535	619.32	1	0	0.819065
Shanxi	2013	48.35	156921	619.32	2	0	0.85551
Neimenggu	2013	43.76	656579	619.32	3	0	1.0771
Liaoning	2013	55.88	147256	619.32	1	0	1.0441
Jilin	2013	42.27	147792	619.32	2	0	0.862268
Heilongjiang	2013	39.48	390382	619.32	2	0	0.787588
Shanghai	2013	69.69	6341	619.32	1	1	1.32534
Jiangsu	2013	51.58	105875	619.32	1	1	1.00038
Zhejiang	2013	60.57	104460	619.32	1	1	1.28625
Anhui	2013	35.66	140282	619.32	2	1	0.656534
Fujian	2013	63.65	124160	619.32	1	1	1.14025
Jiangxi	2013	32.46	168025	619.32	2	1	0.620721
Shandong	2013	44.48	158971	619.32	1	0	0.856201
Henan	2013	34.88	164696	619.32	2	0	0.764921
Hubei	2013	42.96	151799	619.32	2	1	0.761649
Hunan	2013	36.02	197622	619.32	2	1	0.683007
Guangdong	2013	65.69	179749	619.32	1	1	1.38163
Guangxi	2013	37.59	238576	619.32	3	1	0.696249
Hainan	2013	45.91	7632	619.32	1	1	0.958994
Chongqing	2013	43.54	82402	619.32	3	1	0.801616
Sichuan	2013	34.97	193156	619.32	1	1	0.775046
Guizhou	2013	32.72	102838	619.32	3	1	0.760308
Yunnan	2013	32.6	194910	619.32	3	1	0.724515
Xizang	2013	36.859	1228400	619.32	3	0	0.851282
Sanxi	2013	44.88	206196	619.32	3	0	0.933183
Gansu	2013	34.62	415225	619.32	3	0	0.765376
Qinghai	2013	47.42	20821	619.32	3	0	0.938408
Ningxia	2013	43.26	61588	619.32	3	0	0.959021
Xinjiang	2013	48.32	21523	619.32	3	0	0.942535
Beijing	2014	74.0379	16411	614.28	1	0	1.89424
Tianjin	2014	59.6	11917	614.28	1	0	0.891101
Hebei	2014	48.8	186535	614.28	1	0	0.843594
Shanxi	2014	50.38	156921	614.28	2	0	0.913459
Neimenggu	2014	45.59	656579	614.28	3	0	1.05174
Liaoning	2014	58.76	147256	614.28	1	0	1.03293
Jilin	2014	45.16	147792	614.28	2	0	0.949237
Heilongjiang	2014	41.72	390382	614.28	2	0	0.902113
Shanghai	2014	70.74	6341	614.28	1	1	1.35725
Jiangsu	2014	53.69	105875	614.28	1	1	1.01387
Zhejiang	2014	62.78	104460	614.28	1	1	1.33816
Anhui	2014	36.58	140282	614.28	2	1	0.693063
Fujian	2014	64.92	124160	614.28	1	1	1.12367
Jiangxi	2014	33.97	168025	614.28	2	1	0.646962
Shandong	2014	57.55	158971	614.28	1	0	0.885085
Henan	2014	36.82	164696	614.28	2	0	0.817391
Hubei	2014	45.13	151799	614.28	2	1	0.792091
Hunan	2014	38.28	197622	614.28	2	1	0.701514
Guangdong	2014	67.94	179749	614.28	1	1	1.39345
Guangxi	2014	38.87	238576	614.28	3	1	0.747539
Hainan	2014	46.6	7632	614.28	1	1	1.00487
Chongqing	2014	45.36	82402	614.28	3	1	0.865898
Sichuan	2014	37.12	193156	614.28	1	1	0.811855
Guizhou	2014	34.83	102838	614.28	3	1	0.822491
Yunnan	2014	34.85	194910	614.28	3	1	0.795185
Xizang	2014	38.6792	1228400	614.28	3	0	0.91761
Sanxi	2014	46.22	206196	614.28	3	0	0.95555
Gansu	2014	36.71	415225	614.28	3	0	0.794519
Qinghai	2014	49.54	20821	614.28	3	0	0.933105
Ningxia	2014	44.59	61588	614.28	3	0	1.03973
Xinjiang	2014	49.55	21523	614.28	3	0	0.904003
Beijing	2015	75.8811	16411	622.84	1	0	1.81686
Tianjin	2015	61.8	11917	622.84	1	0	0.885391
Hebei	2015	50.25	186535	622.84	1	0	0.826343
Shanxi	2015	53.9	156921	622.84	2	0	0.884662
Neimenggu	2015	50.14	656579	622.84	3	0	0.946675
Liaoning	2015	62.32	147256	622.84	1	0	0.978959
Jilin	2015	47.69	147792	622.84	2	0	0.912278
Heilongjiang	2015	44.78	390382	622.84	2	0	0.873505
Shanghai	2015	73.41	6341	622.84	1	1	1.29706
Jiangsu	2015	55.36	105875	622.84	1	1	1.00214
Zhejiang	2015	64.92	104460	622.84	1	1	1.31498
Anhui	2015	38.98	140282	622.84	2	1	0.681689
Fujian	2015	68.98	124160	622.84	1	1	1.08205
Jiangxi	2015	38.53	168025	622.84	2	1	0.663688
Shandong	2015	48.63	158971	622.84	1	0	0.923002
Henan	2015	39.06	164696	622.84	2	0	0.795084
Hubei	2015	46.54	151799	622.84	2	1	0.77418
Hunan	2015	39.58	197622	622.84	2	1	0.691729
Guangdong	2015	71.6	179749	622.84	1	1	1.33466
Guangxi	2015	42.39	238576	622.84	3	1	0.749562
Hainan	2015	51.16	7632	622.84	1	1	0.981339
Chongqing	2015	47.9	82402	622.84	3	1	0.907425
Sichuan	2015	39.74	193156	622.84	1	1	0.828657
Guizhou	2015	38.14	102838	622.84	3	1	0.833286
Yunnan	2015	37.14	194910	622.84	3	1	0.788718
Xizang	2015	43.8272	1228400	622.84	3	0	0.829321
Sanxi	2015	49.72	206196	622.84	3	0	0.940443
Gansu	2015	38.66	415225	622.84	3	0	0.809731
Qinghai	2015	54.04	20821	622.84	3	0	0.879422
Ningxia	2015	48.81	61588	622.84	3	0	0.952994
Xinjiang	2015	53.48	21523	622.84	3	0	0.859492
Beijing	2016	77.7762	16411	664.23	1	0	1.78049
Tianjin	2016	63.95	11917	664.23	1	0	0.960179
Hebei	2016	52.96	186535	664.23	1	0	0.95328
Shanxi	2016	55.27	156921	664.23	2	0	0.914096
Neimenggu	2016	52.02	656579	664.23	3	0	0.980476
Liaoning	2016	62.61	147256	664.23	1	0	1.01122
Jilin	2016	51.3	147792	664.23	2	0	0.971387
Heilongjiang	2016	48.3	390382	664.23	2	0	0.906976
Shanghai	2016	74.02	6341	664.23	1	1	1.30417
Jiangsu	2016	56.64	105875	664.23	1	1	1.02498
Zhejiang	2016	64.97	104460	664.23	1	1	1.29265
Anhui	2016	43.92	140282	664.23	2	1	0.700936
Fujian	2016	69.13	124160	664.23	1	1	1.07357
Jiangxi	2016	44.32	168025	664.23	2	1	0.68395
Shandong	2016	52.35	158971	664.23	1	0	0.964562
Henan	2016	43.12	164696	664.23	2	0	0.827633
Hubei	2016	51.13	151799	664.23	2	1	0.795888
Hunan	2016	44.17	197622	664.23	2	1	0.731985
Guangdong	2016	72.95	179749	664.23	1	1	1.30457
Guangxi	2016	45.74	238576	664.23	3	1	0.780116
Hainan	2016	51.25	7632	664.23	1	1	1.02759
Chongqing	2016	51.05	82402	664.23	3	1	0.944915
Sichuan	2016	43.27	193156	664.23	1	1	0.882898
Guizhou	2016	42.87	102838	664.23	3	1	0.867145
Yunnan	2016	39.66	194910	664.23	3	1	0.82641
Xizang	2016	45.0151	1228400	664.23	3	0	0.859215
Sanxi	2016	52.16	206196	664.23	3	0	1.00008
Gansu	2016	42.18	415225	664.23	3	0	0.844368
Qinghai	2016	53.96	20821	664.23	3	0	0.910287
Ningxia	2016	50.22	61588	664.23	3	0	1.06133
Xinjiang	2016	54.05	21523	664.23	3	0	0.889116
Beijing	2017	78	16411	675.18	1	0	1.72828
Tianjin	2017	65.01	11917	675.18	1	0	1.01484
Hebei	2017	54	186535	675.18	1	0	1.00822
Shanxi	2017	55.99	156921	675.18	2	0	0.985386
Neimenggu	2017	52.01	656579	675.18	3	0	1.12345
Liaoning	2017	62	147256	675.18	1	0	1.08851
Jilin	2017	51.99	147792	675.18	2	0	1.05587
Heilongjiang	2017	49	390382	675.18	2	0	0.965189
Shanghai	2017	72.99	6341	675.18	1	1	1.36423
Jiangsu	2017	57	105875	675.18	1	1	1.09699
Zhejiang	2017	65	104460	675.18	1	1	1.34181
Anhui	2017	47	140282	675.18	2	1	0.780863
Fujian	2017	69	124160	675.18	1	1	1.09818
Jiangxi	2017	47	168025	675.18	2	1	0.746257
Shandong	2017	55	158971	675.18	1	0	0.993794
Henan	2017	45	164696	675.18	2	0	0.894801
Hubei	2017	53	151799	675.18	2	1	0.846171
Hunan	2017	46	197622	675.18	2	1	0.828484
Guangdong	2017	75	179749	675.18	1	1	1.32476
Guangxi	2017	48	238576	675.18	3	1	0.897666
Hainan	2017	51.01	7632	675.18	1	1	1.08801
Chongqing	2017	53	82402	675.18	3	1	1.06501
Sichuan	2017	45	193156	675.18	1	1	0.926716
Guizhou	2017	45	102838	675.18	3	1	0.973631
Yunnan	2017	41	194910	675.18	3	1	0.880733
Xizang	2017	42	1228400	675.18	3	0	0.861424
Sanxi	2017	52.99	206196	675.18	3	0	1.10055
Gansu	2017	44	415225	675.18	3	0	0.962072
Qinghai	2017	52.97	20821	675.18	3	0	1.02157
Ningxia	2017	51.02	61588	675.18	3	0	1.16129
Xinjiang	2017	55.01	21523	675.18	3	0	0.921186
Beijing	2018	75	16411	661.74	1	0	1.86128
Tianjin	2018	67	11917	661.74	1	0	1.05673
Hebei	2018	56	186535	661.74	1	0	1.08465
Shanxi	2018	57	156921	661.74	2	0	1.06549
Neimenggu	2018	54	656579	661.74	3	0	1.20142
Liaoning	2018	63	147256	661.74	1	0	1.11968
Jilin	2018	55	147792	661.74	2	0	1.10987
Heilongjiang	2018	52	390382	661.74	2	0	1.01606
Shanghai	2018	75	6341	661.74	1	1	1.5356
Jiangsu	2018	58	105875	661.74	1	1	1.21649
Zhejiang	2018	65	104460	661.74	1	1	1.44828
Anhui	2018	50	140282	661.74	2	1	0.875364
Fujian	2018	69	124160	661.74	1	1	1.15542
Jiangxi	2018	51	168025	661.74	2	1	0.869944
Shandong	2018	57	158971	661.74	1	0	1.05202
Henan	2018	48	164696	661.74	2	0	0.973878
Hubei	2018	57	151799	661.74	2	1	0.941322
Hunan	2018	50	197622	661.74	2	1	0.913596
Guangdong	2018	74	179749	661.74	1	1	1.48275
Guangxi	2018	50	238576	661.74	3	1	1.02422
Hainan	2018	51	7632	661.74	1	1	1.16199
Chongqing	2018	55	82402	661.74	3	1	1.17689
Sichuan	2018	48	193156	661.74	1	1	1.08722
Guizhou	2018	49	102838	661.74	3	1	1.09456
Yunnan	2018	43	194910	661.74	3	1	0.964617
Xizang	2018	47	1228400	661.74	3	0	0.907849
Sanxi	2018	55	206196	661.74	3	0	1.21341
Gansu	2018	46	415225	661.74	3	0	1.03754
Qinghai	2018	54	20821	661.74	3	0	1.13831
Ningxia	2018	52	61588	661.74	3	0	1.28052
Xinjiang	2018	55	21523	661.74	3	0	1.08717
Beijing	2019		16411		1	0
Tianjin	2019		11917		1	0
Hebei	2019		186535		1	0
Shanxi	2019		156921		2	0
Neimenggu	2019		656579		3	0
Liaoning	2019		147256		1	0
Jilin	2019		147792		2	0
Heilongjiang	2019		390382		2	0
Shanghai	2019		6341		1	1
Jiangsu	2019		105875		1	1
Zhejiang	2019		104460		1	1
Anhui	2019		140282		2	1
Fujian	2019		124160		1	1
Jiangxi	2019		168025		2	1
Shandong	2019		158971		1	0
Henan	2019		164696		2	0
Hubei	2019		151799		2	1
Hunan	2019		197622		2	1
Guangdong	2019		179749		1	1
Guangxi	2019		238576		3	1
Hainan	2019		7632		1	1
Chongqing	2019		82402		3	1
Sichuan	2019		193156		1	1
Guizhou	2019		102838		3	1
Yunnan	2019		194910		3	1
Xizang	2019		1228400		3	0
Sanxi	2019		206196		3	0
Gansu	2019		415225		3	0
Qinghai	2019		20821		3	0
Ningxia	2019		61588		3	0
Xinjiang	2019		21523		3	0
