# Supplementary material for: Digital financial inclusion and welfare: Effect, mechanism and imbalance
Source: PLoS One. 2023 Dec 11;18(12):e0278956. doi: 10.1371/journal.pone.0278956 (PMC10712890; doi:10.1371/journal.pone.0278956)
Supplement: S1 Data — (ZIP) [file pone.0278956.s001.zip › data/control/loan.xlsx]

## Sheet: Sheet2
Province	year2011	year2012	year2013	year2014	year2015	year2016	year2017	year2018
Beijing	33367	36441.3	40506.7	45458.7	50559.5	56618.9	63382.6	66767
Tianjin	15242.2	17392.1	19453.3	21716	24500.9	27368	30103	32539.4
Hebei	18144	20850.9	23966	27593.8	32151.4	37352.2	42891.2	47744.1
Shanxi	11169.4	13106.2	14887.5	16432.8	18458.7	20228.6	22463.9	25057
Neimenggu	9727.7	11284.2	12944.2	14947.1	17140.7	19361	21456	22085.2
Liaoning	21621	24730.2	27944	31250	34735	37290.6	40063.7	43907.8
Jilin	8126.2	9155.6	10696.5	12587.3	15203.1	17141.1	17959.7	18956.4
Heilongjiang	8548.7	9906.7	11359.4	13391.7	16214.9	17725	19208.4	20156.3
Shanghai	33360.1	36485.9	39748.6	43227.3	48090.8	53985.1	61189	67567.9
Jiangsu	47868.3	54412.3	61836.5	69572.7	78866.3	91107.6	102113	115719
Zhejiang	51276.6	56982.7	62597.6	68566	74070	79926	88606.5	104100
Anhui	13729.8	16294.3	19088.8	22088.3	25489	30180.7	34481.2	38815.3
Fujian	18165.2	21209.8	24487.5	28417.7	32133	36356.1	40484.9	45173.9
Jiangxi	9175.2	10924.5	12953.5	15466.1	18348	21721.8	25712.6	30358.4
Shandong	35179	40021.5	44761.3	50058.6	55437	61726.9	67576	74879.4
Henan	17506.2	20031.4	23100.9	27228.3	31432.6	36501.2	41743.3	47834.8
Hubei	15662.5	18004.5	20796.9	24240	28338.9	33130.1	38154.9	44340.5
Hunan	13186.7	15336.5	17775	20356.4	23738.6	27215.5	31532.7	36211.8
Guangdong	53411.8	59967.3	68491.9	77889.5	89289.3	103650	118979	139100
Guangxi	10408.5	11941.4	13653.4	15585.5	17656.8	20175.8	22781.8	26143.4
Hainan	2797.7	3390.7	3988.8	4684.32	5689.04	6579.49	7376.55	7870.6
Chongqing	13001.4	15131.2	17381.6	20011.5	22393.9	24785.2	27871.9	31425.9
Sichuan	22033.2	25560.4	29542.7	33884.1	38011.8	42828.1	48124.4	54097.8
Guizhou	6841.9	8274.8	10104.3	12368.3	15051.9	17857.8	20860.3	24715
Yunnan	12115	13869.8	15812.2	18010.9	20879.1	23089.3	25440.5	28085.3
Xizang	408.8	663.8	1076.69	1618.73	2120.33	3046	4041.44	4555.5
Sanxi	11865.3	13865.6	16219.8	18837.2	21760.6	23921.8	26679.1	30513.8
Gansu	5468.8	6829.4	8430.1	10681.6	13292.2	15650.5	17404.6	19094.4
Qinghai	2231.5	2791.7	3398.17	4171.7	4988	5579.76	6222.5	6582.44
Ningxia	2860.6	3339.6	3910.15	4578.49	5117.82	5667.89	6332.61	6807.52
Xinjiang	6270.2	7914	9840.46	11671.4	13041	14552.7	16871	18203.1
