# Supplementary material for: Digital financial inclusion and welfare: Effect, mechanism and imbalance
Source: PLoS One. 2023 Dec 11;18(12):e0278956. doi: 10.1371/journal.pone.0278956 (PMC10712890; doi:10.1371/journal.pone.0278956)
Supplement: S1 Data — (ZIP) [file pone.0278956.s001.zip › data/control/male.xlsx]

## Sheet: Sheet1
Province	yr2019	yr2018	yr2017	yr2016	yr2015	yr2014	yr2013	yr2012	yr2011
Beijing	101.56	98.75	102.65	105.85	109.45	102.24	107.62	105.18	104.09
Tianjin	123.17	115.72	111.1	114.39	120.43	100.34	98.87	98.61	98.83
Hebei	104.26	101.67	103.14	104.61	102.15	104.91	105.5	104.6	107.74
Shanxi	102.32	104.73	108.34	106.04	107.49	103.3	105.52	104.46	104.93
Neimenggu	106.68	104.26	100.79	102.05	104.32	103.9	107.91	104.44	98.85
Liaoning	100.71	100.37	100.12	101.86	100.45	102.74	101.97	100.53	101.32
Jilin	101.94	102.03	102.42	103.41	102.02	103.65	106.23	103.47	104.48
Heilongjiang	102.77	102.93	103.83	102.11	101.59	100.16	102.94	103.66	101.29
Shanghai	107.86	106.61	103.54	105.87	108.37	106.7	106.24	108.78	113.09
Jiangsu	103.38	103.43	103.02	101.44	103.01	101.66	99.94	98.9	100.86
Zhejiang	107.64	107.97	111.48	108.56	107.37	109.98	107.54	104.58	95.77
Anhui	102.13	106.06	104.92	105.52	104.9	98.6	104.11	108.78	102.7
Fujian	107.51	108.41	104.12	103.8	105.71	108.56	107.89	101.89	97.37
Jiangxi	104.29	105.83	108.28	108.45	106.12	109.27	108.52	107.64	111.2
Shandong	101.92	100.77	101.68	104.14	104.45	102.65	103.87	102.14	100.74
Henan	102.03	102.45	104.49	103.89	103.99	102.33	101.09	102.26	107.82
Hubei	101.45	106.15	106.34	105.49	104.12	103.9	103.33	103.83	105.67
Hunan	103.88	101.51	101.68	104.51	102.98	105.29	105.7	106.57	105.98
Guangdong	118.05	117.27	113.46	113.02	113.51	118.62	110.84	111.94	115.23
Guangxi	106.98	108.47	109.2	108.43	105.57	108.36	109.44	107.72	109.97
Hainan	106.34	104.69	110.02	111.46	110.47	115.37	111.71	113.6	108.28
Chongqing	100.17	100.35	99.57	103.37	100.6	105.88	103.96	101.37	104.03
Sichuan	96.73	98.67	101.93	99.73	100.89	98.23	104.02	109.96	104.43
Guizhou	107.42	109.37	107.23	106.65	107.12	104.68	107.05	105.66	112.01
Yunnan	104.14	107.67	107.41	102.16	104.98	105.4	107.56	105.88	104.1
Xizang	100.31	98.98	100.85	102.18	102.33	101.07	103.23	98.72	104.43
Sanxi	103	100.47	97.38	101.93	102.59	107.05	105.02	107.08	105.42
Gansu	102.19	103.65	103.27	102.85	106.18	107.6	105.64	106.01	108.18
Qinghai	106.91	108.34	105.93	105.8	109.29	101.09	103.85	106.35	102.61
Ningxia	105.95	98.27	96.91	106.7	106.16	105.8	104.32	104.52	111.07
Xinjiang	101.73	99.76	102.12	104.48	104.12	104.5	105.25	103.97	105.31
