# Supplementary material for: Digital financial inclusion and welfare: Effect, mechanism and imbalance
Source: PLoS One. 2023 Dec 11;18(12):e0278956. doi: 10.1371/journal.pone.0278956 (PMC10712890; doi:10.1371/journal.pone.0278956)
Supplement: S1 Data — (ZIP) [file pone.0278956.s001.zip › data/control/road.xlsx]

## Sheet: Sheet1
Province	year2011	year2012	year2013	year2014	year2015	year2016	year2017	year2018
Beijing	21347	21492	21673	21849	21885	22026	22226	22255.8
Tianjin	15163	15391	15718	16110	16550	16764	16532.1	16256.7
Hebei	156965	163045	174492	179200	184553	188431	191693	193252
Shanxi	134808	137771	139434	140436	140960	142066	142855	143326
Neimenggu	160995	163763	167515	172167	175374	196061	199423	202641
Liaoning	104026	105562	110973	115430	120365	120613	122705	122974
Jilin	91754	93208	94191	96041	97326	102484	103896	105399
Heilongjiang	155592	159063	160206	162464	163233	164502	165989	167116
Shanghai	12084	12541	12633	12945	13195	13292	13322	13106.4
Jiangsu	152247	154118	156094	157521	158805	157304	158475	158729
Zhejiang	111776	113550	115426	116367	118015	119053	120101	120662
Anhui	149535	165157	173763	174373	186940	197588	203285	208826
Fujian	92322	94661	99535	101190	104585	106757	108012	108901
Jiangxi	146632	150595	152067	155515	156625	161909	162285	161941
Shandong	233190	244586	252786	259515	263447	265720	270590	275642
Henan	247587	249649	249831	249857	250584	267441	267805	268589
Hubei	212747	218151	226912	236933	252980	260179	269484	275039
Hunan	232190	234040	235392	236250	236886	238273	239724	240060
Guangdong	190724	194943	202915	212094	216023	218085	219580	217699
Guangxi	104889	107906	111384	114900	117993	120547	123259	125449
Hainan	22916	24265	24852	26002	26860	28217	30684.3	35022.7
Chongqing	118562	120728	122846	127392	140551	142921	147881	157483
Sichuan	283268	293499	301816	309742	315582	324138	329950	331592
Guizhou	157820	164542	172564	179079	186407	191626	194379	196908
Yunnan	214524	219052	222940	230398	236007	238052	242546	252929
Xizang	63108	65198	70591	75470	78348	82096	89343.3	97785
Sanxi	151986	161411	165249	167145	170069	172471	174395	177128
Gansu	123696	131201	133597	138084	140052	143039	142252	143228
Qinghai	64280	65988	70117	72703	75593	78585	80895.1	82137.1
Ningxia	24506	26522	28554	31276	33240	33940	34561.2	35405.2
Xinjiang	155150	165909	170155	175468	178263	182085	185338	189050
