# Supplementary material for: Digital financial inclusion and welfare: Effect, mechanism and imbalance
Source: PLoS One. 2023 Dec 11;18(12):e0278956. doi: 10.1371/journal.pone.0278956 (PMC10712890; doi:10.1371/journal.pone.0278956)
Supplement: S1 Data — (ZIP) [file pone.0278956.s001.zip › data/control/saving.xlsx]

## Sheet: Sheet2
Province	year2011	year2012	year2013	year2014	year2015	year2016	year2017	year2018
Beijing	72655.4	81389.6	87990.6	95370.5	123767	132792	137952	150430
Tianjin	17197.5	19675.7	22684.6	23959.4	27145.9	29041.4	29746.2	29910.5
Hebei	29563.8	34013	39221.3	43454.9	48550.9	55513.3	60033	65910.2
Shanxi	20920.4	24050.6	26105.3	26779.5	28346.1	30371.4	32480.5	34987.6
Neimenggu	12063.7	13612.7	15205.7	16217.6	18077.6	21165.6	22952.8	23261.3
Liaoning	30216	34567.3	38668	41133	46844	50717.4	53227.2	56667.9
Jilin	10874.2	12706.1	14781.4	16400	18499.6	21003.9	21562.7	21927
Heilongjiang	14328.4	16326.6	18131.8	19254.8	21218.9	22179	23615.1	25321.9
Shanghai	55273.2	59892.8	65037.5	69549.1	98266.5	103164	105099	112616
Jiangsu	65723.6	75481.5	85604.1	93735.6	107873	121107	129943	139718
Zhejiang	59727.9	64886.3	71986.6	77145	87939	96438.2	104001	113728
Anhui	19404.3	22977.3	26739.3	29817.7	34482.9	40856.2	45608.8	50677.3
Fujian	21055.5	24283.7	28043.8	30747.6	35576.1	39275.8	42794.8	44677.7
Jiangxi	14240.4	16715.9	19434.7	21537.7	24785.1	28893.1	32324.9	35069.5
Shandong	46345.4	54301.5	62077.9	67498.3	74524.2	83414.9	88531.7	94298.2
Henan	26646.2	31648.5	37048.9	41374.9	47629.9	53977.6	59068.7	63867.6
Hubei	23949.2	28006.4	32636.2	36153.7	40896.5	46779.6	51708.3	55371.2
Hunan	19334.7	23038.1	26756.6	30073.4	36009.1	41694.5	46437.7	48697.5
Guangdong	89169.6	99934.6	114855	121965	153552	171024	184780	199576
Guangxi	13453.2	15856	18267.3	20079	22567	25257.6	27714.2	29620
Hainan	4446.9	5048.1	5887	6363.57	7518.81	8998.65	10016.6	9548.56
Chongqing	15832.8	18934.8	22202.1	24501.5	28094.4	31216.5	33719	35651.6
Sichuan	34734.7	41130.8	47667.3	53282	59184.8	65638.4	71591.4	76088.8
Guizhou	8742.8	10540.1	13265	15263.3	19438.6	23770.9	26088.9	26473.3
Yunnan	15357	17978.2	20711.6	22365.5	25064.2	27746.7	29990	30554
Xizang	1661.2	2050.6	2499.08	3082.38	3663.85	4372	4952.51	4928.4
Sanxi	19227.1	22657.7	25577.2	28111.3	32415.2	35255.5	37784	40567.4
Gansu	8394	10033.4	12029.7	13921.4	16141.2	17411.7	17660.8	18568.7
Qinghai	2825.8	3528.4	4102.54	4529.9	5212.8	5570.17	5826.6	5754.66
Ningxia	2966.9	3495.4	3868.47	4209.06	4805.15	5441.54	5848.45	6028.4
Xinjiang	10387	12330.9	14088.8	15055.4	17124	18747.6	21257.4	22011.5
