# Supplementary material for: Digital financial inclusion and welfare: Effect, mechanism and imbalance
Source: PLoS One. 2023 Dec 11;18(12):e0278956. doi: 10.1371/journal.pone.0278956 (PMC10712890; doi:10.1371/journal.pone.0278956)
Supplement: S1 Data — (ZIP) [file pone.0278956.s001.zip › data/control/trade.xlsx]

## Sheet: Sheet1
Province	year2011	year2012	year2013	year2014	year2015	year2016	year2017	year2018
Beijing	3.89556e+07	4.08107e+07	4.28996e+07	41551859	31944057	28234896	3.23719e+07	4.12488e+07
Tianjin	1.03376e+07	1.15634e+07	1.28502e+07	13388608	1.14283e+07	1.02656e+07	1.12944e+07	1.22557e+07
Hebei	5.36008e+06	5.05631e+06	5.49116e+06	5987736	5.15137e+06	4667538	4.981e+06	5.39009e+06
Shanxi	1.47431e+06	1.50431e+06	1.5791e+06	1623281	1.46813e+06	1.66614e+06	1.71722e+06	2.07624e+06
Neimenggu	1.19309e+06	1.1259e+06	1.19946e+06	1455632	1.27312e+06	1.16403e+06	1.38967e+06	1.56903e+06
Liaoning	9.60359e+06	1.0409e+07	1.14478e+07	11399826	9.59471e+06	8.65569e+06	9.94477e+06	1.14601e+07
Jilin	2206093	2.4563e+06	2.58317e+06	2638079	1887739	1.84529e+06	1.85371e+06	2.06792e+06
Heilongjiang	3.85227e+06	3.75903e+06	3.88791e+06	3890093	2.1012e+06	1.65392e+06	1.88105e+06	2.64374e+06
Shanghai	4.37549e+07	4.36587e+07	4.41268e+07	46639984	4.49241e+07	4.33768e+07	4.76123e+07	51567970
Jiangsu	5.39581e+07	5.47961e+07	55080227	56355308	5.4556e+07	5.09296e+07	5.91119e+07	6.63914e+07
Zhejiang	3.09378e+07	3.12401e+07	3.35789e+07	35503977	3.46784e+07	3.36576e+07	3.77896e+07	4.3236e+07
Anhui	3.13092e+06	3.92845e+06	4.5519e+06	4917730	4.78445e+06	4.44129e+06	5.36361e+06	6.28403e+06
Fujian	1.43522e+07	1.55938e+07	1.69321e+07	17740784	1.68846e+07	15682619	1.71031e+07	18740729
Jiangxi	3.14688e+06	3.34138e+06	3.67466e+06	4273082	4.23996e+06	4.00284e+06	4.44704e+06	4.81876e+06
Shandong	2.35886e+07	2.45544e+07	2.66532e+07	27692940	2.40608e+07	2.34356e+07	2.63057e+07	2.92397e+07
Henan	3.26226e+06	5.17388e+06	5.99569e+06	6497221	7.37806e+06	7.12131e+06	7.76131e+06	8.28136e+06
Hubei	3.35869e+06	3.19638e+06	3.63801e+06	4303962	4555258	3.93888e+06	4.63086e+06	5.27815e+06
Hunan	1.89438e+06	2.19487e+06	2.51753e+06	3083160	2.93018e+06	2624347	3.60443e+06	4.64742e+06
Guangdong	9.13467e+07	98402046	1.09158e+08	107658447	1.0225e+08	9.55298e+07	1.00648e+08	1.08446e+08
Guangxi	2.3356e+06	2948446	3.28275e+06	4054885	5.10905e+06	4.76274e+06	5.72102e+06	6.23023e+06
Hainan	1.2756e+06	1.43221e+06	1.49854e+06	1586266	1.3967e+06	1134843	1.03681e+06	1273353
Chongqing	2.92076e+06	5.32036e+06	6.86922e+06	9543158	7.44668e+06	6.27536e+06	6.66039e+06	7.90169e+06
Sichuan	4.77242e+06	5.91436e+06	6.45747e+06	7020297	5118856	4.93063e+06	6.81215e+06	8.99211e+06
Guizhou	488758	663156	829010	1077133	1.22214e+06	569962	816011	760286
Yunnan	1.60288e+06	2.10137e+06	2.53036e+06	2960742	2.44913e+06	1990236	2.35071e+06	2.9858e+06
Xizang	135837	342414	331941	225495	91383.9	78192.2	86631.7	72317.8
Sanxi	1464727	1.4799e+06	2.01281e+06	2736449	3.04985e+06	2.99472e+06	4.01424e+06	5.33049e+06
Gansu	872858	890075	1.02361e+06	864062	795202	683298	505887	601303
Qinghai	92381.8	115747	140274	171789	193447	152920	65532.3	72717.5
Ningxia	228575	221671	321769	543521	373926	325249	503646	377656
Xinjiang	2.28197e+06	2.51701e+06	2.75614e+06	2767232	1.96694e+06	1.76377e+06	2.06607e+06	1.99997e+06
