# Supplementary material for: Digital financial inclusion and welfare: Effect, mechanism and imbalance
Source: PLoS One. 2023 Dec 11;18(12):e0278956. doi: 10.1371/journal.pone.0278956 (PMC10712890; doi:10.1371/journal.pone.0278956)
Supplement: S1 Data — (ZIP) [file pone.0278956.s001.zip › data/CPI.xls]

## Sheet: Sheet1
Province	yr2019	yr2018	yr2017	yr2016	yr2015	yr2014	yr2013	yr2012	yr2011
Beijing	102.3	102.5	101.9	101.4	101.8	101.6	103.3	103.3	105.6
Tianjin	102.7	102	102.1	102.1	101.7	101.9	103.1	102.7	104.9
Hebei	103	102.4	101.7	101.5	100.9	101.7	103	102.6	105.7
Shanxi	102.7	101.8	101.1	101.1	100.6	101.7	103.1	102.5	105.2
Neimenggu	102.4	101.8	101.7	101.2	101.1	101.6	103.2	103.1	105.6
Liaoning	102.4	102.5	101.4	101.6	101.4	101.7	102.4	102.8	105.2
Jilin	103	102.1	101.6	101.6	101.7	102	102.9	102.5	105.2
Heilongjiang	102.8	102	101.3	101.5	101.1	101.5	102.2	103.2	105.8
Shanghai	102.5	101.6	101.7	103.2	102.4	102.7	102.3	102.8	105.2
Jiangsu	103.1	102.3	101.7	102.3	101.7	102.2	102.3	102.6	105.3
Zhejiang	102.9	102.3	102.1	101.9	101.4	102.1	102.3	102.2	105.4
Anhui	102.7	102	101.2	101.8	101.3	101.6	102.4	102.3	105.6
Fujian	102.6	101.5	101.2	101.7	101.7	102	102.5	102.4	105.3
Jiangxi	102.9	102.1	102	102	101.5	102.3	102.5	102.7	105.2
Shandong	103.2	102.5	101.5	102.1	101.2	101.9	102.2	102.1	105
Henan	103	102.3	101.4	101.9	101.3	101.9	102.9	102.5	105.6
Hubei	103.1	101.9	101.5	102.2	101.5	102	102.8	102.9	105.8
Hunan	102.9	102	101.4	101.9	101.4	101.9	102.5	102	105.5
Guangdong	103.4	102.2	101.5	102.3	101.5	102.3	102.5	102.8	105.3
Guangxi	103.7	102.3	101.6	101.6	101.5	102.1	102.2	103.2	105.9
Hainan	103.4	102.5	102.8	102.8	101	102.4	102.8	103.2	106.1
Chongqing	102.7	102	101	101.8	101.3	101.8	102.7	102.6	105.3
Sichuan	103.2	101.7	101.4	101.9	101.5	101.6	102.8	102.5	105.3
Guizhou	102.4	101.8	100.9	101.4	101.8	102.4	102.5	102.7	105.1
Yunnan	102.5	101.6	100.9	101.5	101.9	102.4	103.1	102.7	104.9
Xizang	102.3	101.7	101.6	102.5	102	102.9	103.6	103.5	105
Sanxi	102.9	102.1	101.6	101.3	101	101.6	103	102.8	105.7
Gansu	102.3	102	101.4	101.3	101.6	102.1	103.2	102.7	105.9
Qinghai	102.5	102.5	101.5	101.8	102.6	102.8	103.9	103.1	106.1
Ningxia	102.1	102.3	101.6	101.5	101.1	101.9	103.4	102	106.3
Xinjiang	101.9	102	102.2	101.4	100.6	102.1	103.9	103.8	105.9
