# Supplementary material for: Digital financial inclusion and welfare: Effect, mechanism and imbalance
Source: PLoS One. 2023 Dec 11;18(12):e0278956. doi: 10.1371/journal.pone.0278956 (PMC10712890; doi:10.1371/journal.pone.0278956)
Supplement: S1 Data — (ZIP) [file pone.0278956.s001.zip › data/fund1.xlsx]

## Sheet: Sheet2
Province	yr2019	yr2018	yr2017	yr2016	yr2015	yr2014	yr2013	yr2012	yr2011
Beijing	33775.3	31375.6	30016.8	25793.5	23757.5	23441.8	21727.9	20407.6	18494.1
Tianjin	19479.9	19091.9	18683.8	18284.4	18128.2	17233.8	15447.4	14718	13398
Hebei	8929.05	8367.82	7914.19	7300.16	6752.72	5349.05	4936.8	4785.98	4233.89
Shanxi	10486.9	10365.5	10151.8	9450.6	9269.24	7359.19	6517.16	5815.94	5057.71
Neimenggu	13633.9	13198.4	13110	13109.3	11972.3	10181.4	9837.99	8896.05	8295.77
Liaoning	10791.8	9701.5	10218.5	9735.78	9138.21	8354.27	8304.58	8067.13	6929.15
Jilin	13321.1	13294.2	13846.9	13087.7	12136.7	10192.6	9174.47	8694.48	7285.9
Heilongjiang	14404.6	13867.9	14383.6	14066.5	12939.5	11063	8895.02	7893.87	6271.38
Shanghai	24539.1	21887.3	20676.5	22125.1	20688.3	19519.9	19518	18543.8	17397.9
Jiangsu	13119.2	12363.9	13081.6	12503	11988.8	11175.1	10584.6	9548.08	8479.5
Zhejiang	16515.7	15108.7	13937.1	12908.5	11599.8	9811.88	8874.54	8197.65	7468.67
Anhui	10481.3	9850.91	9035.59	8573.56	7766.51	6658.15	6437.96	5587.19	4503.39
Fujian	10730.4	10519.3	10110.6	9636.46	9102.81	8175.63	7522.51	6747.47	5766.51
Jiangxi	9976.48	9201.32	8500.64	7989.54	7462.02	6851.82	5817.11	4848.6	3731.28
Shandong	9784.69	9383.81	9151.57	8790.76	8135.32	7253.54	6642.19	6094.82	5071.92
Henan	6950.98	6369.67	5759.21	5036.31	4575.27	4447.63	3913.95	3458.02	2736.91
Hubei	11017.8	10603.8	11031	10076.7	8790.99	7020.68	5408.12	4817.88	3670.29
Hunan	9115.38	8616.82	8378.07	7861.3	7154.49	6363.41	5721.18	4892.59	3619.25
Guangdong	13062.3	11830.9	11267.6	9997.31	8757.95	7738.55	6742.84	5681.33	4731.13
Guangxi	8355.2	8013.28	7897.88	7690.45	7061.36	5945.96	5472.39	4863.7	4003.29
Hainan	12551.3	12170.7	11296.3	11353	10460.9	8825.64	8347.48	7358.93	6573.2
Chongqing	12154.3	11380.1	10533.2	9180.1	8431.67	7259.92	6308.7	6378.25	4773.15
Sichuan	10479.3	9982.63	9620.83	9003.19	8984.53	7530.41	6822.64	6107.61	4164.05
Guizhou	10764.1	10156	9753.05	9659.17	8645.83	6789.79	5975.72	5038.12	3419.25
Yunnan	11214.7	11479.1	10491.5	8931.35	7532.21	6200.67	6145.38	4979.84	3704.84
Xizang	25412.2	26597.8	26246.8	24237.5	25750.2	17905.9	12820.2	11727.5	10382.4
Sanxi	12027.7	11329.7	11016.9	11172.1	10896.4	10197	9633.06	8747.4	5996.96
Gansu	11565.4	11040.5	10776.1	10321.9	9118.26	7289.18	6191.5	5371.52	4113.89
Qinghai	14009.4	13929.3	13191.5	11948.8	10472.8	9438.49	8200.5	8037.07	6518.71
Ningxia	10035.9	9877.09	9503.42	8719.91	8034.85	6470.11	6011.26	5312.2	4226.33
Xinjiang	12427.9	11911.6	11738.7	12133.4	12929.8	11292.2	10463.2	9094.62	7639.92
