# Supplementary material for: Digital financial inclusion and welfare: Effect, mechanism and imbalance
Source: PLoS One. 2023 Dec 11;18(12):e0278956. doi: 10.1371/journal.pone.0278956 (PMC10712890; doi:10.1371/journal.pone.0278956)
Supplement: S1 Data — (ZIP) [file pone.0278956.s001.zip › data/fund2.xlsx]

## Sheet: Sheet2
Province	yr2019	yr2018	yr2017	yr2016	yr2015	yr2014	yr2013	yr2012	yr2011
Beijing	61004.5	59768.3	57636.1	45516.4	40443.7	36507.2	32544.4	28822	25828.2
Tianjin	31321.2	31982.6	30949.8	29961.9	28208.7	26956.4	22840.6	20796.8	17716.3
Hebei	12668	11839.8	11441.4	10532.6	9557.77	7749.39	7470.83	7252.09	6217
Shanxi	14504.6	14372.8	13523.8	12267	11403.2	9016.9	7765.15	6638.19	5843.14
Neimenggu	17039.5	16469	16380.2	16301.7	14362.6	11954.8	11414.8	10207.1	9115
Liaoning	15457.5	13870	14564.4	13710	12706.6	11163.2	11462.6	11489.3	9437.1
Jilin	17058.3	16965.9	17746.7	16879	15539.6	12707.7	11451.4	10515.2	8442.78
Heilongjiang	16225.3	15706.4	15920.8	15514.7	14435.9	12187.6	10334	8689.44	6564.23
Shanghai	34788.6	33285	30573.4	30284.7	27636.2	25456.6	25445.5	23771.9	22076.2
Jiangsu	22144.1	21525.1	22364.6	21194.7	19048.6	16690.4	15140.8	12479.6	10175
Zhejiang	23925.9	22125.9	20564.1	18798.3	16616.2	14204.9	12617.1	11500	10027.3
Anhui	16064.3	15021.2	13239.5	12435.3	11114.7	9210.8	8830	7457.25	5645.98
Fujian	17207.2	16981.9	16100.4	14692.3	13199.2	11544.5	10511	9231.83	7350.81
Jiangxi	12958.3	12223.9	11346.2	10513.4	9665.37	9002.57	7882.12	6536.06	4868.08
Shandong	15826	15494	15227.8	14630.3	13409	11333.9	10171.2	9308.07	7762.13
Henan	10484.9	9862.89	8997.6	7811.96	7262.97	7139.84	6453.79	5761.78	4563.99
Hubei	18109.2	17416.5	18636	17272	14435.8	11347.7	8543.48	7328.46	5410.53
Hunan	13380.9	12803.3	12574.6	11878.7	10473	10068.2	8835.38	8145.9	5941.36
Guangdong	19229.2	17090.3	16084.4	13726	11456.7	9264.05	7508.99	6116.61	4907.1
Guangxi	10735.2	10423.8	10028.8	9507.61	8745.99	7360.62	6750.79	6361.27	5359.96
Hainan	16951.3	16165.7	14982.9	14585.9	13205.9	10594.6	10076.8	8850.7	7563.04
Chongqing	16197.6	15389.9	14692	11917.4	10834.5	9224.77	7606.65	7422.55	5604.96
Sichuan	14125.2	13762.5	13394	12063	11477	9111.07	8336.83	7024.97	5210.02
Guizhou	13140.2	12241.8	11273.1	10131.8	8704.94	6924.7	6140.45	5403.22	4134.17
Yunnan	13870.4	13782	12730.8	10822.1	9335.79	7586.92	7189.98	6131.55	4872.34
Xizang	30953.4	28525.2	27341.6	24605.6	23845.2	16631.7	12783.5	10632.9	9593.73
Sanxi	17289.4	15732	15163.9	14155	13619.4	12330.5	11358.6	10502.6	7422.63
Gansu	14221.5	13051.6	12551.1	11721.5	10187.1	8377.71	7494.27	6411.44	5020.27
Qinghai	18210	17881.6	16910.9	14915.3	13295	11949.6	10494.9	10062.2	8331.43
Ningxia	13364.7	13313.3	12920.4	11929.4	11047.2	9689.53	8479.07	7886.81	6903.36
Xinjiang	19320.2	18414.2	17949.1	17410.1	16999.8	14452.2	14549.1	12022.2	10182.6
