# Supplementary material for: Digital financial inclusion and welfare: Effect, mechanism and imbalance
Source: PLoS One. 2023 Dec 11;18(12):e0278956. doi: 10.1371/journal.pone.0278956 (PMC10712890; doi:10.1371/journal.pone.0278956)
Supplement: S1 Data — (ZIP) [file pone.0278956.s001.zip › data/fund3.xlsx]

## Sheet: Sheet2
Province	yr2019	yr2018	yr2017	yr2016	yr2015	yr2014	yr2013	yr2012	yr2011
Beijing	70582.2	66083.7	61409.1	50802.6	42192.7	40748.2	36763	31883.8	28533.8
Tianjin	33566.2	35787.6	34527.9	31425	32848.8	30090.1	21103.9	17666.5	15941.8
Hebei	15103.8	12718.2	12098.7	10859	9992.14	7748.15	7105.34	7040.76	4961.13
Shanxi	14835.1	13477.4	11738.7	10653.3	9122.71	7405.44	7121.26	7358.44	5432.5
Neimenggu	17987.2	15632.3	14874.8	14333.6	13192.3	10613.6	10670.6	10068.7	8082.87
Liaoning	14662.3	12130.2	11950.7	11402.5	10347.3	8727.42	8960.43	8979.98	6950.89
Jilin	12383.5	11897.2	11758.6	11761	10472.4	7939.88	7882.03	7582.79	5625
Heilongjiang	12482.7	11655.4	11844.1	11494.5	10861.6	9062.28	8217.32	7518.25	5261.21
Shanghai	43433.7	39236.6	38966.3	37769	35632.3	30819.1	30593.8	27271	23676.4
Jiangsu	26891.9	25450.9	23902.2	21134.2	18039.5	14642.1	12788.2	10793.2	7606.2
Zhejiang	29093.9	26376.8	23965.2	21742	18280.7	13772.1	12192.6	9869.79	7683.51
Anhui	13841.6	11954	10300.8	8924.35	7789.21	6669.11	7039.9	6685.41	4601.11
Fujian	17012.2	16568.3	14830.9	12947.1	11645.6	9595.11	8718.26	7617.38	6318.66
Jiangxi	13741.7	12941.5	11891.6	10820.3	9783.59	9241.34	8587.12	7269.71	4991.6
Shandong	15631.7	14842.9	13483.7	12546	11182.5	9060.24	8972.57	8726.34	7121.87
Henan	10309.1	9349.7	8149.18	6397.76	5870.64	5989.64	5617.66	5312.6	4025.99
Hubei	20225.3	17637.3	16371.6	14174.2	11536	7835.42	6277.74	5275.12	3424.26
Hunan	13447.6	12369.4	11494.6	9739.52	7694.07	6799.98	6543.86	6142.89	4143.45
Guangdong	20087.3	17422.6	15642.6	13478.7	10863.2	8979.99	8027.72	7253.2	6418.5
Guangxi	10751.4	10071.3	9896.63	9326.7	8177.45	6835.22	6712.68	6030.98	4681.61
Hainan	19185.5	18062.2	16846.8	15629.7	13715.6	12147	10305.9	10901.6	7334.92
Chongqing	14532.5	13909.8	12847.8	10932	9413.67	7792.64	7418.09	6980.82	5399.5
Sichuan	12627.2	11710.1	10950.3	9587.72	9054.49	6955.99	6252.92	5882.14	4033.74
Guizhou	13353.6	12794.5	10637.9	9637.74	8184.95	6820.4	6312.89	6184.97	4867.87
Yunnan	13339.2	13330.9	11687.8	10370.2	8231.96	6796.01	6802.99	6474.77	5151.78
Xizang	34991	29688.5	32086.1	27454.2	26541.8	20187.2	15315.6	13513.5	11421.8
Sanxi	15947	14234.6	13001.7	11740	10703.7	9119.5	8577.17	8303.28	6164.45
Gansu	13383.5	11745.2	11040.7	9839.95	8220.29	6677.62	7306.1	5868.51	4723.55
Qinghai	20076.7	17430.2	15581.1	14062.5	12795.4	11727	11673.8	10635	9394.02
Ningxia	13773.9	13756.8	12613.2	10899.1	9845.02	8622.8	8408.39	7771.25	7428.42
Xinjiang	16636.8	15738.3	14471	14772.2	14630.1	11991.8	11771.5	10852.9	9720.11
