# Supplementary material for: Digital financial inclusion and welfare: Effect, mechanism and imbalance
Source: PLoS One. 2023 Dec 11;18(12):e0278956. doi: 10.1371/journal.pone.0278956 (PMC10712890; doi:10.1371/journal.pone.0278956)
Supplement: S1 Data — (ZIP) [file pone.0278956.s001.zip › data/fuyangbi.xls]

## Sheet: fuyangbi
Province	yr2019	yr2018	yr2017	yr2016	yr2015	yr2014	yr2013	yr2012	yr2011
Beijing	28	27.8	30.6	29.2	26.2	23	22.7	21.9	21.3
Tianjin	28.8	26.9	29.2	28.6	25.7	29	29.3	28.5	25.7
Hebei	47	45.3	42.4	41.6	39.7	38.8	36.9	37.1	34.7
Shanxi	35.8	35	32.6	31.7	32	30.5	31.1	31	31.4
Neimenggu	30.3	30.1	32.3	28.6	29.2	29.7	28.7	27.8	25.9
Liaoning	35.4	33.6	32	31.3	30.7	28.9	26	25.5	28.4
Jilin	33.4	32.7	32.7	30.7	29.7	28.8	27.3	25	27.3
Heilongjiang	31.1	29.5	28.3	28.2	27.3	26.6	26.5	26.5	24.6
Shanghai	35.7	33	31.9	29.3	28.5	24.7	25	21.2	19.3
Jiangsu	40.6	38.9	37.7	37.4	35.6	34.8	34.4	32.7	31.2
Zhejiang	37.1	36.4	32.7	32.6	31.9	27.6	26.8	26.7	26.9
Anhui	48.4	46.6	47.3	40.9	40.8	39.5	40.8	39.7	39.9
Fujian	36.7	35.5	38.9	39.4	36.2	33.7	33.4	33.9	30.6
Jiangxi	43.6	42.9	45.7	44.5	44	42.8	40.3	42	41
Shandong	50.4	49.6	44.1	40	38.9	37.5	36	36.3	35.6
Henan	48.5	47.8	46.4	44.6	44.6	42.2	42.2	41.6	41.9
Hubei	40.1	38.6	39	37.1	35.9	35.6	33.1	33.1	32.3
Hunan	49.5	47	44	43	42.1	41.2	40.5	42.4	39.6
Guangdong	32.5	33.6	32.6	32.3	30.5	32.9	31.4	30.5	31.2
Guangxi	47	46.8	47.1	45	47.9	45.8	44.4	46.9	46
Hainan	40.5	37.7	38.9	38.9	39.4	36.4	36.8	35.8	36.6
Chongqing	47.3	45.8	44.2	41.7	40.6	41.6	40.5	41.5	39.8
Sichuan	47.4	45.7	42.4	42.2	40.5	43.3	41.5	39	39.3
Guizhou	51.1	50.6	45.4	46.8	46.9	45.6	45.7	47.3	49.9
Yunnan	38.7	38.2	37.6	38.7	38	38.3	39	37.6	37.5
Xizang	47.2	41.3	42.4	40.9	41.4	43	39.7	38	38.7
Sanxi	36.2	34.3	36.5	34.4	34	34.3	33.2	30.4	30.7
Gansu	40.1	40.7	38.6	36.8	36	33.9	34.8	34.8	34.7
Qinghai	39	37.3	38.8	36.9	37.3	34	37.1	38.2	36
Ningxia	43.3	41	36.7	36.9	37.9	36.1	37.6	38.9	35.9
Xinjiang	47.5	42.4	43.2	42.4	40.7	38.9	37.4	37.5	36.1
