# Supplementary material for: Digital financial inclusion and welfare: Effect, mechanism and imbalance
Source: PLoS One. 2023 Dec 11;18(12):e0278956. doi: 10.1371/journal.pone.0278956 (PMC10712890; doi:10.1371/journal.pone.0278956)
Supplement: S1 Data — (ZIP) [file pone.0278956.s001.zip › data/health1.xls]

## Sheet: health1
Province	yr2019	yr2018	yr2017	yr2016	yr2015	yr2014	yr2013	yr2012	yr2011
Beijing	126	119	113	108	104	99	155	95	142
Tianjin	70	67	65	61	59	56	81	55	73
Hebei	65	61	57	53	50	48	44	43	41
Shanxi	69	66	63	61	58	57	58	55	55
Neimenggu	77	74	71	68	65	62	60	56	53
Liaoning	71	70	67	63	60	58	60	56	55
Jilin	70	68	62	61	58	55	54	52	51
Heilongjiang	63	61	61	58	56	55	55	52	51
Shanghai	84	81	77	74	70	68	110	62	99
Jiangsu	78	73	68	65	61	58	56	50	47
Zhejiang	89	85	81	77	73	68	73	60	64
Anhui	57	53	50	47	46	44	37	39	32
Fujian	66	63	59	57	55	54	54	47	45
Jiangxi	57	53	51	48	46	44	39	40	35
Shandong	78	74	69	65	63	62	62	55	50
Henan	68	65	61	57	55	52	42	46	36
Hubei	70	69	68	65	63	58	50	50	43
Hunan	73	63	61	58	55	51	45	45	40
Guangdong	69	67	63	60	57	54	63	49	56
Guangxi	69	65	62	60	57	54	44	47	38
Hainan	72	68	65	63	60	56	53	51	48
Chongqing	72	67	62	59	55	52	42	45	36
Sichuan	72	67	64	60	58	56	47	48	39
Guizhou	74	68	63	58	53	48	36	37	27
Yunnan	70	62	59	52	48	44	42	36	33
Xizang	60	55	49	45	44	41	37	30	36
Sanxi	91	85	81	76	70	67	60	58	50
Gansu	68	60	56	52	50	49	43	43	39
Qinghai	78	74	70	62	60	58	57	51	49
Ningxia	80	77	73	66	62	60	56	53	49
Xinjiang	74	71	71	71	69	67	64	61	59
