# Supplementary material for: Digital financial inclusion and welfare: Effect, mechanism and imbalance
Source: PLoS One. 2023 Dec 11;18(12):e0278956. doi: 10.1371/journal.pone.0278956 (PMC10712890; doi:10.1371/journal.pone.0278956)
Supplement: S1 Data — (ZIP) [file pone.0278956.s001.zip › data/health2.xls]

## Sheet: health2
Province	yr2019	yr2018	yr2017	yr2016	yr2015	yr2014	yr2013	yr2012	yr2011
Beijing	59.33	57.39	55.58	53.86	51.4	51.03	49.18	48.41	73.96
Tianjin	43.71	43.75	43.94	42.15	41.17	40.12	39.22	37.87	49.4
Hebei	56.65	55.84	52.53	48.26	46.07	43.73	41.39	39.01	36.28
Shanxi	58.58	56.03	53.36	51.52	50	48.64	47.56	45.78	44.9
Neimenggu	63.43	62.75	59.44	55.25	53.32	51.5	48.07	44.5	40.81
Liaoning	72.12	72.14	68.35	64.96	60.92	58.19	55.09	52.6	50.72
Jilin	63.3	61.76	56.55	55.32	52.48	51.23	48.43	46.45	44.47
Heilongjiang	70	66.29	63.8	57.92	55.77	52.53	49.33	46.48	43.1
Shanghai	60.32	57.36	55.67	53.37	50.85	48.44	47.33	46.12	75.48
Jiangsu	63.94	61.05	58.43	55.39	51.86	49.28	46.39	42.06	39.44
Zhejiang	59.86	57.88	55.42	51.86	49.2	44.62	41.84	38.94	40.73
Anhui	54.57	51.89	48.88	45.47	43.53	41.43	39.13	37.13	29.65
Fujian	50.9	48.84	46.63	45.11	45.07	43.3	41.37	37.17	34.98
Jiangxi	57.25	53.68	50.64	45.54	43.33	41.11	38.54	36.35	28.53
Shandong	62.53	60.56	58.45	54.39	52.74	51.14	50.32	48.87	43.39
Henan	66.41	63.35	58.48	54.72	51.65	48.68	45.66	41.88	32.01
Hubei	68.04	66.51	63.74	61.27	58.64	54.59	49.69	43.78	36.34
Hunan	73.19	69.93	65.94	62.41	58.52	52.77	46.94	43.23	36.12
Guangdong	47.32	45.56	44.06	42.29	40.16	37.84	35.55	33.54	37.63
Guangxi	55.92	51.96	49.36	46.4	44.72	42.41	39.67	36.03	28.32
Hainan	52.68	47.97	45.31	43.97	42.49	38.17	35.85	34.17	31.36
Chongqing	74.19	70.96	67.11	62.61	58.53	53.69	49.64	44.42	34.72
Sichuan	75.43	71.8	67.87	62.84	59.58	56.46	52.63	48.31	36.95
Guizhou	73.14	68.23	65.08	59.15	55.65	51.94	47.61	39.96	27.73
Yunnan	64.2	60.29	57.24	53.15	50.11	47.71	44.84	41.78	38.01
Xizang	48.67	48.8	47.78	43.67	43.25	37.51	35.26	27.15	31.73
Sanxi	68.58	65.66	62.91	59.11	55.86	52.81	49.19	45.09	39.36
Gansu	68.43	61.71	55.83	51.47	49.14	47.25	44.95	43.56	34.78
Qinghai	68.18	64.92	64.08	58.6	58.71	56.62	51.11	45.39	41.46
Ningxia	58.98	59.6	58.39	53.8	50.61	49.1	47.59	42.9	39.6
Xinjiang	73.88	71.93	68.54	65.43	63.68	62.21	60.65	58.91	56.93
