# Supplementary material for: Digital financial inclusion and welfare: Effect, mechanism and imbalance
Source: PLoS One. 2023 Dec 11;18(12):e0278956. doi: 10.1371/journal.pone.0278956 (PMC10712890; doi:10.1371/journal.pone.0278956)
Supplement: S1 Data — (ZIP) [file pone.0278956.s001.zip › data/house_price.xls]

## Sheet: house_price
Province	yr2019	yr2018	yr2017	yr2016	yr2015	yr2014	yr2013	yr2012	yr2011
Beijing	38433	37420.2	34117	28489	22300	18499	17854	16553.5	15517.9
Tianjin	15423	15924.3	15139	12870	9931	8828	8390	8009.58	8547.64
Hebei	7787	7566.72	7039	6290	5530	4988	4640	4141.96	3766.75
Shanxi	6695	6649.11	5457	4788	4742	4462	4211	3690.88	3231.44
Neimenggu	6122	5339.79	4239	4042	3939	3833	3863	3656.41	3340.67
Liaoning	8249	7358.35	6458	5876	5486	5107	4918	4717.21	4542.88
Jilin	7329	6800.56	5748	4946	5213	4810	4228	3875.1	4161.17
Heilongjiang	7323	6678.06	6073	5029	4818	4517	4435	3725.51	3682.78
Shanghai	32926	28981.1	24866	25910	21501	16415	16192	13869.9	13565.8
Jiangsu	11873	10542.5	9070	8734	7177	6783	6650	6422.85	6145.2
Zhejiang	16303	15242	13430	11447	10755	10586	11016	10679.7	9801.15
Anhui	7360	6937.06	6137	5637	5067	5017	4776	4495.12	4371.24
Fujian	11205	10612.6	9284	9175	8565	8843	8618	8365.92	7451.95
Jiangxi	7110	6539.84	5800	5331	5107	4971	4905	4381.18	3822
Shandong	8126	7386.25	6153	5728	5290	5029	4797	4556.63	4298.78
Henan	6176	5530.6	5038	4774	4317	3909	3835	3511.26	3123.15
Hubei	8665	8135.76	7307	6457	5663	5085	4847	4668	4142.13
Hunan	5848	5473.14	4846	4330	3974	3830	3908	3669.63	3523.65
Guangdong	14115	12915.2	11416	10936	9495	8526	8466	7667.89	7560.85
Guangxi	6440	5958.53	5623	5042	4587	4442	4219	3909.83	3553.96
Hainan	15114	14104.8	11381	9775	9226	9262	8633	7811.26	9083.14
Chongqing	8657	8189.98	6605	5162	5012	5094	5239	4804.8	4492.3
Sichuan	7529	6691.23	5888	5449	5034	5092	5086	4959.19	4595.13
Guizhou	5480	5129.19	4165	3704	3629	3694	3735	3695.36	3489.71
Yunnan	8010	7384.44	5664	4812	4800	4451	4176	3861.01	3388.41
Xizang	7350	6914.73	5604	4876	3605	5323	3883	2982.19	3311.55
Sanxi	8798	7921.85	6477	5264	5082	4823	4991	4803.05	4705.28
Gansu	5781	5387.05	5326	4817	4613	4234	3684	3376.08	3130.04
Qinghai	7269	5936.6	5298	4612	4241	4294	3957	3692.21	3090.01
Ningxia	5618	4736.94	4243	3925	4010	3747	3917	3620.77	3389.46
Xinjiang	5807	5427.31	4538	4204	4176	4057	3949	3593.82	3286.95
