# Supplementary material for: Digital financial inclusion and welfare: Effect, mechanism and imbalance
Source: PLoS One. 2023 Dec 11;18(12):e0278956. doi: 10.1371/journal.pone.0278956 (PMC10712890; doi:10.1371/journal.pone.0278956)
Supplement: S1 Data — (ZIP) [file pone.0278956.s001.zip › data/income_per.xls]

## Sheet: income_per
Province	yr2019	yr2018	yr2017	yr2016	yr2015	yr2014	yr2013	yr2012	yr2011
Beijing	67756	62361	57230	52530	48458	44489	40830
Tianjin	42404	39506	37022	34074	31291	28832	26359
Hebei	25665	23446	21484	19725	18118	16647	15190
Shanxi	23828	21990	20420	19049	17854	16538	15120
Neimenggu	30555	28376	26212	24127	22310	20559	18693
Liaoning	31820	29701	27835	26040	24576	22820	20818
Jilin	24563	22798	21368	19967	18684	17520	15998
Heilongjiang	24254	22726	21206	19838	18593	17404	15903
Shanghai	69442	64183	58988	54305	49867	45966	42174
Jiangsu	41400	38096	35024	32070	29539	27173	24776
Zhejiang	49899	45840	42046	38529	35537	32658	29775
Anhui	26415	23984	21863	19998	18363	16796	15154
Fujian	35616	32644	30048	27608	25404	23331	21218
Jiangxi	26262	24080	22031	20110	18437	16734	15100
Shandong	31597	29205	26930	24685	22703	20864	19008
Henan	23903	21964	20170	18443	17125	15695	14204
Hubei	28319	25815	23757	21787	20026	18283	16472
Hunan	27680	25241	23103	21115	19317	17622	16005
Guangdong	39014	35810	33003	30296	27859	25685	23421
Guangxi	23328	21485	19905	18305	16873	15557	14082
Hainan	26679	24579	22553	20653	18979	17476	15733
Chongqing	28920	26386	24153	22034	20110	18352	16569
Sichuan	24703	22461	20580	18808	17221	15749	14231
Guizhou	20397	18430	16704	15121	13697	12371	11083
Yunnan	22082	20084	18348	16720	15223	13772	12578
Xizang	19501	17286	15457	13639	12254	10730	9740
Sanxi	24666	22528	20635	18874	17395	15837	14372
Gansu	19139	17488	16011	14670	13467	12185	10954
Qinghai	22618	20757	19001	17302	15813	14374	12948
Ningxia	24412	22400	20562	18832	17329	15907	14566
Xinjiang	23103	21500	19975	18355	16859	15097	13670
