# Supplementary material for: Digital financial inclusion and welfare: Effect, mechanism and imbalance
Source: PLoS One. 2023 Dec 11;18(12):e0278956. doi: 10.1371/journal.pone.0278956 (PMC10712890; doi:10.1371/journal.pone.0278956)
Supplement: S1 Data — (ZIP) [file pone.0278956.s001.zip › data/index.xlsx]

## Sheet: Sheet2
year	Province	index_aggregate	coverage_breadth	usage_depth	digitization_level
2011	Beijing	79.41	97.53	72.23	32.59
2011	Tianjin	60.58	69.37	53.33	44.72
2011	Hebei	32.42	18.46	44.19	57.15
2011	Shanxi	33.41	28.94	21.61	69.57
2011	Neimenggu	28.89	24.65	30.27	40.35
2011	Liaoning	43.29	44.96	44.64	35.33
2011	Jilin	24.51	23.75	24.04	27.86
2011	Heilongjiang	33.58	21.12	36.28	69.83
2011	Shanghai	80.19	98.85	86.24	7.58
2011	Jiangsu	62.08	66.7	79.22	15.71
2011	Zhejiang	77.39	85.53	93.52	21.22
2011	Anhui	33.07	20.2	55.58	34.66
2011	Fujian	61.76	63.28	68.51	44.5
2011	Jiangxi	29.74	13.97	54.82	36.21
2011	Shandong	38.55	33.67	47.16	39.01
2011	Henan	28.4	13.54	38.11	59.81
2011	Hubei	39.82	35.17	53.56	30.18
2011	Hunan	32.68	15.33	60.73	39.02
2011	Guangdong	69.48	63.41	80.97	68.66
2011	Guangxi	33.89	19.98	44.06	61.33
2011	Hainan	45.56	30.96	57.74	71.63
2011	Chongqing	41.89	40.38	47.46	36.77
2011	Sichuan	40.16	29.02	58.56	43.5
2011	Guizhou	18.47	3.06	27.51	52.92
2011	Yunnan	24.91	7.47	48.39	39.81
2011	Xizang	16.22	3.37	30.16	33.33
2011	Sanxi	40.96	37.81	29.74	71.74
2011	Gansu	18.84	4.99	12.76	75.61
2011	Qinghai	18.33	1.96	6.76	93.42
2011	Ningxia	31.31	32.27	23.16	42.96
2011	Xinjiang	20.34	12.92	23.6	38.92
2012	Beijing	150.65	155.56	159.42	118.47
2012	Tianjin	122.96	110.61	135.77	140.44
2012	Hebei	89.32	65.46	108.15	133.9
2012	Shanxi	92.98	75.2	86.48	163.5
2012	Neimenggu	91.68	75.03	95.44	139.78
2012	Liaoning	103.53	89.01	120.36	120.91
2012	Jilin	87.23	69.43	93.83	133.99
2012	Heilongjiang	87.91	66.48	100.46	135.89
2012	Shanghai	150.77	149.35	174.72	111.94
2012	Jiangsu	122.03	106.69	156.55	109.94
2012	Zhejiang	146.35	128.5	200.42	107.07
2012	Anhui	96.63	66.06	138.06	122.31
2012	Fujian	123.21	112.74	140.25	126.79
2012	Jiangxi	91.93	59.82	132.68	123.92
2012	Shandong	100.35	80.15	127.53	117.68
2012	Henan	83.68	61.93	98.07	129.37
2012	Hubei	101.42	82.06	125.84	121
2012	Hunan	93.71	63.39	132.38	123.56
2012	Guangdong	127.06	111.37	149.38	138.31
2012	Guangxi	89.35	66.47	104.58	137.25
2012	Hainan	102.94	79.51	120.72	147.98
2012	Chongqing	100.02	85.39	116.14	119.05
2012	Sichuan	100.13	74.36	126.5	137.31
2012	Guizhou	75.87	49.87	89.92	136.21
2012	Yunnan	84.43	52.78	111.96	138.91
2012	Xizang	68.53	32.86	71.07	181.65
2012	Sanxi	98.24	83.62	98.61	145.88
2012	Gansu	76.29	54.72	68.98	160.79
2012	Qinghai	61.47	47.12	51.85	126.3
2012	Ningxia	87.13	76.78	90.34	115.46
2012	Xinjiang	82.45	60.88	85.14	148.76
2013	Beijing	215.62	193.86	247.5	229.57
2013	Tianjin	175.26	146.54	197.52	229.67
2013	Hebei	144.98	105.66	162.85	242.35
2013	Shanxi	144.22	115.4	139.08	248.75
2013	Neimenggu	146.59	116.37	138.84	260.45
2013	Liaoning	160.07	126.67	181.54	231.33
2013	Jilin	138.36	106.85	147.95	224.97
2013	Heilongjiang	141.4	104.49	152.58	242.97
2013	Shanghai	222.14	187.31	280.93	230.3
2013	Jiangsu	180.98	144.68	223.09	224.3
2013	Zhejiang	205.77	167.96	265.48	222.12
2013	Anhui	150.83	106.51	190.86	224.45
2013	Fujian	183.1	157.43	194.12	247.85
2013	Jiangxi	146.13	99.81	183.73	230.78
2013	Shandong	159.3	122.01	189.07	228.32
2013	Henan	142.08	105.06	155.23	240.42
2013	Hubei	164.76	123.74	197.04	241.51
2013	Hunan	147.71	103.46	175	244.25
2013	Guangdong	184.78	153.33	208.44	245.61
2013	Guangxi	141.46	106.97	153.84	232.82
2013	Hainan	158.26	121.75	173.37	251.39
2013	Chongqing	159.86	125.27	178.2	240.74
2013	Sichuan	153.04	114.03	176.71	238.82
2013	Guizhou	121.22	89.59	125.46	217.93
2013	Yunnan	137.9	95.59	153.55	249.15
2013	Xizang	115.1	74.09	112.84	254.65
2013	Sanxi	148.37	123.6	145.94	234.55
2013	Gansu	128.39	96.77	114.2	258.6
2013	Qinghai	118.01	88.18	113.42	224.82
2013	Ningxia	136.74	115.08	129.02	222.32
2013	Xinjiang	143.4	101.44	146.39	276.48
2014	Beijing	235.36	243.92	219.89	235.22
2014	Tianjin	200.16	193.86	180.28	257.11
2014	Hebei	160.76	149.97	131.34	249.86
2014	Shanxi	167.66	163.16	124.78	260.43
2014	Neimenggu	172.56	165.46	114.88	300.84
2014	Liaoning	187.61	175.49	162.89	272.53
2014	Jilin	165.62	154.91	136.01	254.75
2014	Heilongjiang	167.8	152.48	142.48	264.41
2014	Shanghai	239.53	237.02	242.78	241.88
2014	Jiangsu	204.16	193.18	201.09	246.02
2014	Zhejiang	224.45	217.48	233.67	230.71
2014	Anhui	180.59	156.56	173.84	272.22
2014	Fujian	202.59	204.22	164.85	265.76
2014	Jiangxi	175.69	148.73	167.19	280.18
2014	Shandong	181.88	169.89	161.19	259.08
2014	Henan	166.65	157.52	132.24	259.31
2014	Hubei	190.14	176.61	175.7	261.07
2014	Hunan	167.27	150.42	153.46	247.99
2014	Guangdong	201.53	199.63	175.04	255.98
2014	Guangxi	166.12	154.29	139.98	252.66
2014	Hainan	179.62	170.99	153.8	255.03
2014	Chongqing	184.71	175.57	157.88	263.63
2014	Sichuan	173.82	162.58	159.82	236.39
2014	Guizhou	154.62	139.9	114.08	276.9
2014	Yunnan	164.05	147.22	144.3	255.54
2014	Xizang	143.91	126.67	108.76	264.7
2014	Sanxi	178.73	173.25	139	269
2014	Gansu	159.76	148.1	107.29	293.6
2014	Qinghai	145.93	139.24	108.4	236.23
2014	Ningxia	165.26	167.18	114.28	251.55
2014	Xinjiang	163.67	151.28	134.87	256.91
2015	Beijing	276.38	268.39	234.17	379.48
2015	Tianjin	237.53	211.89	195.46	398.62
2015	Hebei	199.53	172.78	151.45	375.2
2015	Shanxi	206.3	186.14	141.52	390.57
2015	Neimenggu	214.55	185.34	136.04	453.66
2015	Liaoning	226.4	194.17	178.41	420.06
2015	Jilin	208.2	175.49	154.68	413.47
2015	Heilongjiang	209.93	174.68	164.06	409.72
2015	Shanghai	278.11	258.98	259.81	374.54
2015	Jiangsu	244.01	215.94	218.62	382.84
2015	Zhejiang	264.85	239.33	251.29	373.77
2015	Anhui	211.28	171.65	189.78	381.23
2015	Fujian	245.21	226.6	198.23	392.01
2015	Jiangxi	208.35	170.86	182.48	379.14
2015	Shandong	220.66	192.11	178.15	392.16
2015	Henan	205.34	181.5	151.05	382.73
2015	Hubei	226.75	199.53	189.08	385.07
2015	Hunan	206.38	170.07	174.47	384.24
2015	Guangdong	240.95	225.52	195.87	373.79
2015	Guangxi	207.23	176.33	153.46	406.94
2015	Hainan	230.33	192.26	184.91	438.59
2015	Chongqing	221.84	197.46	171.58	393.65
2015	Sichuan	215.48	182.08	176.54	396.51
2015	Guizhou	193.29	160.98	132.74	410.01
2015	Yunnan	203.76	167.96	158.79	403.67
2015	Xizang	186.38	139.87	157.75	391.97
2015	Sanxi	216.12	194.92	157.95	391.85
2015	Gansu	199.78	169.67	125.25	434.64
2015	Qinghai	195.15	159.59	136.5	419.14
2015	Ningxia	214.7	190.35	134.87	440.18
2015	Xinjiang	205.49	172.01	148.6	419.4
2016	Beijing	286.37	285.649	263.738	329.897
2016	Tianjin	245.838	225.412	231.615	339.147
2016	Hebei	214.359	191.55	196.874	321.46
2016	Shanxi	224.811	205.505	189.377	352.958
2016	Neimenggu	229.926	201.997	184.89	403.997
2016	Liaoning	231.411	207.737	220.062	330.215
2016	Jilin	217.074	191.939	204.138	323.59
2016	Heilongjiang	221.886	191.241	206.542	350.968
2016	Shanghai	282.224	274.245	281.475	309.944
2016	Jiangsu	253.753	233.219	253.077	322.8
2016	Zhejiang	268.105	254.442	270.624	308.656
2016	Anhui	228.778	194.895	229.954	338.538
2016	Fujian	252.671	240.466	245.125	306.701
2016	Jiangxi	223.755	188.788	222.736	341.083
2016	Shandong	232.566	209.796	217.811	334.577
2016	Henan	223.123	200.646	199.216	340.796
2016	Hubei	239.855	215.55	233.412	331.833
2016	Hunan	217.691	186.133	219.802	318.074
2016	Guangdong	247.996	240.073	236.499	295.065
2016	Guangxi	223.325	193.514	202.207	360.146
2016	Hainan	231.559	210.091	220.348	322.835
2016	Chongqing	233.888	214.028	211.536	340.099
2016	Sichuan	225.415	196.999	216.544	335.376
2016	Guizhou	209.455	180.704	182.696	353.029
2016	Yunnan	217.338	185.374	203.167	348.645
2016	Xizang	204.733	167.206	202.534	332.656
2016	Sanxi	229.367	211.174	202.873	337.596
2016	Gansu	204.111	189.285	172.656	310.238
2016	Qinghai	200.382	177.731	182.265	308.106
2016	Ningxia	212.356	205.917	179.619	293.115
2016	Xinjiang	208.722	190.324	190.111	303.306
2017	Beijing	329.944	316.118	357.237	326.019
2017	Tianjin	284.034	257.904	310.133	322.905
2017	Hebei	258.167	232.892	273.451	313.865
2017	Shanxi	259.955	243.023	254.979	324.922
2017	Neimenggu	258.504	238.92	249.198	340.096
2017	Liaoning	267.176	239.872	291.265	313.574
2017	Jilin	254.765	227.446	273.624	310.718
2017	Heilongjiang	256.78	225.996	275.861	323.77
2017	Shanghai	336.651	305.888	396.049	330.311
2017	Jiangsu	297.688	272.323	328.93	324.693
2017	Zhejiang	318.052	290.055	366.399	322.662
2017	Anhui	271.596	234.702	309.547	324.476
2017	Fujian	299.282	275.401	334.329	314.469
2017	Jiangxi	267.168	228.52	305.918	324.382
2017	Shandong	272.059	247.188	290.925	319.918
2017	Henan	266.924	241.449	279.56	328.092
2017	Hubei	285.277	253.629	317.581	331.095
2017	Hunan	261.118	223.473	297.699	318.964
2017	Guangdong	296.168	275.913	328.166	304.92
2017	Guangxi	261.938	232.734	279.516	326.443
2017	Hainan	275.64	253.391	297.535	309.335
2017	Chongqing	276.306	249.504	301.206	319.574
2017	Sichuan	267.797	231.867	301.535	325.143
2017	Guizhou	251.457	227.771	258.442	316.99
2017	Yunnan	256.273	223.536	282.855	316.085
2017	Xizang	245.57	209.292	273.786	314.097
2017	Sanxi	266.846	246.482	276	317.467
2017	Gansu	243.78	227.384	240.385	304.1
2017	Qinghai	240.203	215.675	251.093	301.422
2017	Ningxia	255.588	242.416	252.208	305.24
2017	Xinjiang	248.688	228.819	249.099	313.562
2018	Beijing	368.537	353.867	366.782	420.189
2018	Tianjin	316.885	295.348	317.938	386.104
2018	Hebei	282.772	264.062	267.925	371.55
2018	Shanxi	283.654	277.029	249.73	367.194
2018	Neimenggu	271.567	269.492	232.313	349.765
2018	Liaoning	290.951	271.813	279.476	375.012
2018	Jilin	276.075	256.546	255.226	378.464
2018	Heilongjiang	274.735	256.123	254.882	372.281
2018	Shanghai	377.734	346.332	400.397	440.26
2018	Jiangsu	334.021	311.951	333.085	408.619
2018	Zhejiang	357.445	330.169	372.008	421.07
2018	Anhui	303.83	273.407	309.621	393.785
2018	Fujian	334.436	312.313	334.296	407.758
2018	Jiangxi	296.228	266.463	296.518	394
2018	Shandong	301.13	281.99	287.852	388.476
2018	Henan	295.756	278.456	275.745	389.265
2018	Hubei	319.477	292.558	322.443	402.991
2018	Hunan	286.809	258.069	286.552	382.193
2018	Guangdong	331.918	312.442	329.93	399.859
2018	Guangxi	289.248	270.406	272.494	381.929
2018	Hainan	309.718	294.403	300.233	377.541
2018	Chongqing	301.532	285.109	285.596	384.739
2018	Sichuan	294.304	266.148	295.834	384.514
2018	Guizhou	276.91	267.389	241.335	373.01
2018	Yunnan	285.791	262.285	278.836	376.06
2018	Xizang	274.334	249.82	267.164	368.328
2018	Sanxi	295.948	281.052	277.149	379.311
2018	Gansu	266.823	261.29	227.515	356.539
2018	Qinghai	263.124	251.689	235.313	351.433
2018	Ningxia	272.923	274.252	225.275	355.139
2018	Xinjiang	271.84	267.351	232.937	357.37
