# Supplementary material for: Digital financial inclusion and welfare: Effect, mechanism and imbalance
Source: PLoS One. 2023 Dec 11;18(12):e0278956. doi: 10.1371/journal.pone.0278956 (PMC10712890; doi:10.1371/journal.pone.0278956)
Supplement: S1 Data — (ZIP) [file pone.0278956.s001.zip › data/labor_add.xls]

## Sheet: Sheet1
	Province	year	labor
	Liaoning	2019	2238.4
	Xizang	2019
	Yunnan	2015	2942.49
	Heilongjiang	2011	1977.8
	Heilongjiang	2012	2027.8
	Heilongjiang	2013	2060.4
