# Supplementary material for: Digital financial inclusion and welfare: Effect, mechanism and imbalance
Source: PLoS One. 2023 Dec 11;18(12):e0278956. doi: 10.1371/journal.pone.0278956 (PMC10712890; doi:10.1371/journal.pone.0278956)
Supplement: S1 Data — (ZIP) [file pone.0278956.s001.zip › data/labor_industry1.xlsx]

## Sheet: Sheet2
Province	yr2019	yr2018	yr2017	yr2016	yr2015	yr2014	yr2013	yr2012	yr2011
Beijing	42.39	45.41	48.8	49.6	50.3	52.4	55.4	57.3	59.1
Tianjin	58.28	60.07	62.71	65.1	66.17	67.98	68.99	71.23	73.18
Hebei	1331.15	1360.05	1366.9	1380.33	1387.83	1398.88	1404.49	1426.27	1439.63
Shanxi	666.7	643.77	670.7	670.45	662.1	662.1	650.6	647.11	649.4
Neimenggu	556.8	577	589.4	590.5	572.3	582	580.9	583.4	573
Liaoning		711.8	714.75	705.41	689.42	687.86	683.8	694.66	699.87
Jilin	466.2	478.68	491.4	508	525.2	533.6	551.4	557	573.9
Heilongjiang	564.14	736.5	746.3	758.2	766	768.6
Shanghai	40.8	40.83	42.44	45.45	46.01	44.81	46.36	45.7	37.28
Jiangsu	734.51	764.89	799.31	841.85	875.56	918.84	956.74	989.98	1023.02
Zhejiang	406.83	437.86	447.9	466.24	492.69	501.73	506.95	522.01	535.27
Anhui	1346.9	1353.6	1363.3	1383.5	1396.2	1415.3	1469.7	1531.2	1598.9
Fujian	548.85	584.98	609.21	615.52	617.87	615.77	615.96	642.23	647.53
Jiangxi	700.78	725.18	753.1	773.4	786	801.4	820.9	840.9	870.5
Shandong	1652.6	1718.21	1856.6	1935.1	1963.2	2023.2	2086	2168	2211.6
Henan	2277.42	2366.29	2494.27	2582.92	2587	2651.74	2562.6	2628.01	2670.45
Hubei	1164	1216	1278	1338	1404	1487	1582	1638.9	1678.1
Hunan	1409.24	1462.38	1515.16	1587.32	1618.71	1651.37	1656.01	1668.99	1679.94
Guangdong	1300.61	1307.83	1333.2	1339.26	1375.15	1382.41	1405.06	1418.38	1427.34
Guangxi	1388	1404	1415	1423	1427	1450	1478.43	1481	1565.2
Hainan	223.18	229.96	235.35	229.46	229.86	231.14	222.45	230.79	224.98
Chongqing	451.06	464.79	474.88	496.01	526.46	555.59	580.92	592.59	604.38
Sichuan	1716	1752.3	1792.9	1827.4	1870.91	1909	1955.79	1991.3	2043.36
Guizhou	1074.91	1097.33	1123.83	1136.87	1164.54	1171.02	1179.76	1189.04	1194.39
Yunnan	1394.83	1449.86	1518.72	1587.91		1591.07	1615.29	1636.57	1697.2
Xizang		95.03	99.11	95.96	96.76	93.39	92.82	93.6	93.41
Sanxi	787	788	790	791	789	782	779	797	824
Gansu	820.8	838.54	852.44	866.67	876.27	881.88	891.86	901.67	919.06
Qinghai	105.4	110.14	114.79	115.16	115.09	116.2	116.6	115.09	121.82
Ningxia	148.1	150.1	153.5	159.4	159.9	161.8	167.1	167.1	166.2
Xinjiang	484.47	528.66	534.57	549.14	526.82	515.21	506.35	492.36	463.91
