# Supplementary material for: Digital financial inclusion and welfare: Effect, mechanism and imbalance
Source: PLoS One. 2023 Dec 11;18(12):e0278956. doi: 10.1371/journal.pone.0278956 (PMC10712890; doi:10.1371/journal.pone.0278956)
Supplement: S1 Data — (ZIP) [file pone.0278956.s001.zip › data/labor_industry2.xlsx]

## Sheet: Sheet2
Province	yr2019	yr2018	yr2017	yr2016	yr2015	yr2014	yr2013	yr2012	yr2011
Beijing	172.53	182.21	192.8	193	200.8	209.9	210.9	212.6	219.2
Tianjin	272.55	285.02	290.9	306.41	320.16	341.51	353.85	330.89	315.99
Hebei	1390.79	1367.67	1396.58	1439.74	1437.43	1437.79	1438.07	1400.79	1319.83
Shanxi	396.2	442.36	483.8	481.12	505.3	505.3	519.1	489.92	468
Neimenggu	209.3	226.7	224.9	233.7	249.7	271.4	264.6	236.1	221.5
Liaoning		534	560.13	572.63	635.18	710.51	724.19	651.13	645.08
Jilin	302.3	310.3	314.8	325.7	342.8	344.3	321.8	283.1	270.2
Heilongjiang	306.84	331.3	348.2	365.6	385.8	403.1
Shanghai	335.67	422.82	430.51	448.5	459.74	476.87	446.09	439.96	445.08
Jiangsu	2011.96	2033.39	2041.1	2045.17	2046.16	2047.16	2041.99	2032.32	2017.49
Zhejiang	1764.27	1730.8	1754.59	1782.24	1804.29	1846.32	1853.43	1880.92	1868.83
Anhui	1261	1263.3	1259.5	1245.5	1232.1	1211.1	1169.2	1107.3	1038.5
Fujian	909.65	982.23	996.97	1006.12	1025.7	1011.7	999.34	996.75	928.81
Jiangxi	867.34	867.03	864.2	853.7	849.3	837.6	824.1	792.3	763.3
Shandong	2116.7	2181.75	2335.6	2354	2338	2294.2	2270.2	2245.2	2185.6
Henan	1919.07	2047.75	2104.49	2055.94	2042	1995.57	2035.08	1919.31	1852.5
Hubei	841	840	839	837	834	834.3	793.8	781.6	771.12
Hunan	810.04	836.44	871.17	912.16	935.84	957.77	964.54	948.78	932.62
Guangdong	2471.62	2474.45	2549.41	2573.77	2546.57	2560.65	2563.5	2509.69	2526.48
Guangxi	492	494	498	500	513	540	528.98	520	561.8
Hainan	69.54	70.22	68.67	68.47	69.77	68.68	65.25	59.2	54.73
Chongqing	434.06	442.56	461.68	476.66	473.7	464.48	452.21	422.73	390.8
Sichuan	1334.7	1327.6	1315.4	1302.5	1289.31	1275.9	1254.5	1233.18	1210.78
Guizhou	376.07	375.49	365.99	340.41	315.38	291.42	264.32	238.1	215.86
Yunnan	426.8	413.48	402.33	397.27		390.43	384.58	388.65	374.3
Xizang		51.23	47.07	41.77	31.09	31.44	28.92	27.1	22.57
Sanxi	330	330	347	338	335	335	322	298	585
Gansu	233.7	241.16	244.26	246.56	247.39	244.71	241.55	233.28	231.49
Qinghai	67.34	69.34	73.28	74.14	73.93	72.47	72.8	74.52	73.89
Ningxia	63.5	64.8	67.8	63.2	66	68.6	60.4	56.9	55.4
Xinjiang	187.23	177.31	188.55	181.39	181.12	181.3	178.79	157.71	149.04
