# Supplementary material for: Digital financial inclusion and welfare: Effect, mechanism and imbalance
Source: PLoS One. 2023 Dec 11;18(12):e0278956. doi: 10.1371/journal.pone.0278956 (PMC10712890; doi:10.1371/journal.pone.0278956)
Supplement: S1 Data — (ZIP) [file pone.0278956.s001.zip › data/labor_industry3.xlsx]

## Sheet: Sheet2
Province	yr2019	yr2018	yr2017	yr2016	yr2015	yr2014	yr2013	yr2012	yr2011
Beijing	1058.08	1010.19	1005.2	977.5	935	894.4	874.7	837.4	791.4
Tianjin	565.73	551.47	541.22	530.91	510.47	467.72	424.62	401.02	373.99
Hebei	1460.52	1468.37	1443.18	1403.88	1387.24	1365.99	1341.37	1258.68	1202.96
Shanxi	839.6	824.72	759.7	756.64	694.9	694.9	674.5	653.14	621.5
Neimenggu	564.9	544.9	610.7	649.8	641.7	632	562.7	485.4	454.8
Liaoning		1014.8	1009.78	1023.11	1085.29	1163.86	1110.88	1078.02	1019.92
Jilin	687.9	685.23	682.3	668	612.7	569.3	542.2	515.8	493.7
Heilongjiang	905.92	918.6	910.5	904.4	861.9	908.1
Shanghai	999.73	912.01	899.7	871.29	855.76	843.95	644.9	629.84	621.97
Jiangsu	1998.73	1952.62	1917.39	1869.2	1836.78	1794.83	1761.16	1737.23	1717.72
Zhejiang	1704.01	1667.34	1593.51	1511.52	1436.67	1366.09	1348.35	1288.31	1270.01
Anhui	1776.1	1768.4	1755.1	1732.6	1713.8	1684.6	1637	1568.3	1483.5
Fujian	1322.76	1224.15	1199.56	1175.39	1124.84	1021.04	940.56	929.95	883.66
Jiangxi	1063.83	1043.92	1028.3	1010.5	980.5	964.3	943.8	922.7	898.8
Shandong	2218.6	2280.64	2368.4	2360.6	2331.3	2289.1	2224.2	2141.1	2088.4
Henan	2365.26	2277.96	2168.1	2087.53	2007	1872.72	1788.9	1740.18	1674.9
Hubei	1543	1524	1493	1458	1420	1366.2	1316.2	1266.5	1222.78
Hunan	1447.2	1439.76	1430.89	1420.93	1425.75	1434.99	1415.9	1401.54	1392.47
Guangdong	3378.02	3350.71	3080.09	2884.69	2297.58	2240.16	2149.12	2037.88	2006.92
Guangxi	973.2	950	929	918	880	805	774.85	767	809.07
Hainan	293.41	300.32	279.87	260.21	256.14	243.28	226.86	193.91	179.51
Chongqing	819.42	802.16	777.99	744.85	707.21	676.87	650.38	617.82	589.98
Sichuan	1838.3	1801.1	1763.7	1730.1	1686.79	1648.1	1607.01	1573.83	1531.33
Guizhou	598.42	565.68	533.38	506.44	469.73	447.25	420.13	398.68	382.55
Yunnan	1168.75	1129.46	1071.6	1013.71		980.75	912.49	856.68	785.7
Xizang		113.94	119.18	116.63	106.88	88.86	83.8	81.36	69.57
Sanxi	948	786	698	654	615	528	475	458	650
Gansu	495	475.94	457.14	435.51	412.03	393.27	371.56	356.64	349.71
Qinghai	157.46	149.78	138.9	134.98	132.39	128.63	124.81	121.28	113.47
Ningxia	173.7	166	154.6	146.6	136.3	126.8	123.8	120.5	118
Xinjiang	658.42	598	584.44	532.58	487.12	438.73	411.46	360.37	340.39
