# Supplementary material for: Digital financial inclusion and welfare: Effect, mechanism and imbalance
Source: PLoS One. 2023 Dec 11;18(12):e0278956. doi: 10.1371/journal.pone.0278956 (PMC10712890; doi:10.1371/journal.pone.0278956)
Supplement: S1 Data — (ZIP) [file pone.0278956.s001.zip › data/number_ts1.xls]

## Sheet: Sheet1
Province	num_pri2011	num_pri2012	num_pri2013	num_pri2014	num_pri2015	num_pri2016	num_pri2017	num_pri2018	num_pri2019	num_pri_city2011	num_pri_city2012	num_pri_city2013	num_pri_city2014	num_pri_city2015	num_pri_city2016	num_pri_city2017	num_pri_city2018	num_pri_city2019	num_pri_tea2011	num_pri_tea2012	num_pri_tea2013	num_pri_tea2014	num_pri_tea2015	num_pri_tea2016	num_pri_tea2017	num_pri_tea2018	num_pri_tea2019	num_pri_tea_city2011	num_pri_tea_city2012	num_pri_tea_city2013	num_pri_tea_city2014	num_pri_tea_city2015	num_pri_tea_city2016	num_pri_tea_city2017	num_pri_tea_city2018	num_pri_tea_city2019
Beijing	680457	718655	789276	821152	850321	868417	875849	913216	941614	541373	572888	635294	671843	702205	724099	752970	790596	817064	54781	55710	57832	58108	58308	59716	60904	61138	61934	39852	41362	43723	44665	44969	46754	49018	49454	50266
Tianjin	518531	532282	552116	573187	602144	631195	648049	673188	702004	296559	307605	321383	346740	370884	429586	464538	494198	527262	41825	41626	41939	42301	43128	44105	45059	46612	47885	25805	26063	26331	27200	27993	30743	32452	33559	34905
Hebei	5410910	5622191	5462135	5642864	5962361	6205473	6372170	6588456	6791054	1055900	1120760	1145508	1203710	1264071	1386416	1478354	1692143	1825701	325542	324755	327187	339361	344557	354773	367402	379167	391480	57767	59142	61237	64416	65822	71885	76305	85998	91512
Shanxi	2771927	2617602	2296383	2245019	2269515	2270899	2281194	2284991	2293318	785242	785389	764918	775958	796710	818883	848149	890789	981531	190646	185103	180491	177147	173615	172627	170956	169282	167819	43959	43583	44506	45529	45067	46358	47327	49421	55368
Neimenggu	1405322	1365080	1310595	1296454	1313635	1338134	1325442	1341863	1363093	511599	514748	523641	523117	516759	526166	538131	557763	577477	126569	127745	124735	122202	118137	117997	117298	114916	115544	30021	31491	31931	32223	31148	31999	32959	33745	34739
Liaoning	2168074	2129695	2044058	1984633	1999564	1988681	1945975	1954825	1950513	1011389	1024758	1035336	1044626	1082768	1101052	1128955	1187416	1225934	137851	135608	137661	136185	133991	132034	130123	127541	127301	65643	66664	66757	66913	66725	67130	68072	68719	69764
Jilin	1439237	1423679	1361868	1268804	1279766	1264211	1228205	1201872	1185695	528280	538634	538414	523579	503784	518910	524582	541162	551703	132521	127992	121183	117320	114082	112673	110771	107802	106377	37819	37717	36614	36818	35707	36193	36183	36340	36850
Heilongjiang	1874996	1867729	1540035	1486016	1477992	1439381	1376526	1318982	1278727	654532	650536	608454	604846	619235	621304	630141	619569	623928	152915	145978	136461	130444	123574	116470	111146	106572	101932	46481	45118	43872	43435	42249	41273	43226	42548	41474
Shanghai	731131	760377	792476	802960	798686	789721	784896	800222	826347	553332	569245	597993	619252	629974	635870	674304	691235	716476	48151	48936	49732	50618	50953	51145	52253	52630	53441	37548	37777	38429	39370	39965	40658	44117	44887	46137
Jiangsu	4095995	4227557	4353694	4714813	4996365	5222018	5402074	5604407	5726376	1680255	1739820	1823602	2050223	2121181	2255083	2428691	2589769	2724764	253834	252300	254395	260548	265006	270886	278076	290109	303154	96646	98049	101404	111101	111648	117049	126058	134836	146853
Zhejiang	3440635	3467269	3495846	3545013	3569926	3550236	3540079	3605686	3671067	1330968	1415674	1460478	1560754	1629242	1721989	1767299	1907516	1999713	169565	173611	176164	181538	181101	182051	185188	189565	192363	61197	67255	69845	74963	78293	83598	87088	94634	98429
Anhui	4435804	4047018	4091967	4151398	4225034	4303637	4405178	4568379	4621048	758783	779691	833475	874609	847263	891382	954231	1053681	1141049	237290	233150	228704	225127	221098	221156	222981	223986	227117	36299	37450	38304	39442	38490	40365	43338	46140	50619
Fujian	2460858	2527264	2598375	2746253	2883136	2986658	3070865	3213945	3343976	876652	919666	972594	1065601	1132422	1196131	1245393	1321754	1403598	158592	157362	157126	160596	163219	165542	167482	169348	173808	41404	42092	44333	49341	52704	55491	57648	60702	65163
Jiangxi	4340255	4341438	4081086	4129817	4223124	4227605	4228966	4212208	4114416	673377	709878	723939	775530	838932	968309	1021802	1124892	1195418	195620	195472	195737	196817	199618	200415	205167	210408	211617	27559	28521	29668	30777	32909	38110	40896	46867	49994
Shandong	6440742	6276696	6259820	6484744	6746258	6913144	7084730	7259706	7385622	1719916	1799442	1944625	2126324	2223654	2377538	2518781	2700150	2888695	393612	387203	383692	378886	379239	386405	391838	392333	396465	92645	96999	104684	109596	111852	120073	127176	134358	141915
Henan	10928960	10791827	9399771	9286003	9370543	9655895	9820554	9945951	10124818	1829077	1884401	1886622	1975715	1930693	2059571	2171044	2322495	2464486	504697	504933	499445	496706	501996	502295	517706	529250	539350	86805	86598	88788	91339	89354	93307	99030	104185	109766
Hubei	3773446	3267498	3282579	3211598	3358095	3461337	3545680	3665794	3764794	1005861	1027061	1050497	1120918	1202479	1307462	1387044	1485467	1590927	197395	193609	198262	199033	197577	196452	196951	193885	197743	51939	54139	55015	58137	60500	64156	66552	67886	71861
Hunan	4903095	4737920	4678102	4738403	4888598	5018111	5116575	5219847	5287730	942047	982453	1028847	1092628	1134921	1220932	1329693	1466478	1574357	235769	231358	226630	226307	226087	227973	235374	238800	247537	42508	44556	45167	48000	49271	52929	59911	64881	70208
Guangdong	8220577	8082401	8079381	8319147	8688785	9052214	9419581	9883724	10334303	3974891	4085553	4275373	4578315	4881990	5125882	5372837	5718351	6060194	430652	422977	417189	418242	425100	436840	451390	462976	476110	174839	178273	178601	190417	201104	212096	224564	234812	245876
Guangxi	4270002	4264831	4262624	4318063	4401037	4513712	4637548	4767771	4950349	688342	730884	708973	796021	844191	966485	1051929	1147264	1275749	235149	232714	229534	229096	231589	239044	250648	260062	269782	29796	31482	29597	33238	36140	43894	49535	54339	60802
Hainan	765619	752187	740193	752643	773246	793553	809483	831869	853075	236819	244889	246582	261753	287592	300074	313341	330660	344253	49546	49314	47759	46938	45915	45073	45647	45784	47002	10880	11231	11132	11192	11853	11497	12730	13486	14487
Chongqing	1954818	1943177	1989128	2034165	2073320	2098191	2099536	2095361	2062948	466761	503973	539812	578802	670159	768524	861705	949403	994950	116397	115394	116804	117680	118812	121753	123840	124432	126285	26614	28414	29632	30983	35566	40635	45062	48853	51915
Sichuan	5798017	5607407	5259536	5313193	5417353	5495234	5518361	5554589	5557731	1048468	1059380	1077315	1166044	1227365	1293370	1437617	1605146	1733603	264869	262440	261493	260521	260678	263786	272219	274081	280188	49015	50127	51230	53791	55602	57364	65223	70412	77543
Guizhou	4087382	3800803	3555333	3463056	3463095	3533745	3620770	3717297	3882991	545054	552884	570743	581221	606971	637826	736316	811389	914058	195168	199179	194500	194560	194374	197109	202859	210206	212738	20691	21533	22955	24828	26821	28683	33519	37589	41627
Yunnan	4240837	4067038	3920782	3826943	3777774	3766145	3752041	3795120	3851042	521847	550022	559453	583597	620638	654426	693101	736005	803245	238762	237762	233400	227876	226036	226497	229197	228578	230326	22360	24586	25457	26224	28729	30258	33117	35288	38324
Xizang	294725	292016	294799	295142	292290	302892	315122	326334	340952	27464	27999	28338	32077	32848	43020	49484	50723	68246	19200	18966	18998	20287	20933	21004	20315	22342	23138	1696	1808	1803	2112	2147	2700	3041	3137	4313
Sanxi	2535962	2346152	2273275	2264095	2331094	2417852	2523085	2656120	2775874	646146	665475	698378	726167	774408	848481	950834	1091856	1192964	173769	169723	163908	160287	155843	156019	157442	161425	167072	34500	36484	37271	37949	39433	43664	48337	54581	59469
Gansu	2200743	2063549	1867268	1802371	1802401	1821629	1855722	1896471	1941406	377405	372424	376327	382960	403722	425803	440375	462070	497800	135559	134514	134468	133281	132165	131570	131554	131733	135714	18722	18759	19238	19820	20859	21592	21880	22127	24310
Qinghai	511867	498663	474638	461061	453990	457893	465091	486026	498501	91814	91410	91502	106568	107237	114301	119600	123282	126445	20916	22467	23044	21526	22403	22355	23287	24605	25409	3342	3292	3566	4058	4567	4988	5110	5323	5837
Ningxia	643293	618140	603947	588694	583509	582883	581350	581495	584149	181343	184837	189128	200104	201109	197717	204967	215449	223056	32179	33415	33244	32157	32448	32552	32552	32971	32579	8695	9036	9365	9887	9972	9829	10273	10790	11055
Xinjiang	1919457	1900844	1894401	1942947	2048874	2159430	2286283	2426826	2606825	508093	471908	472175	482879	503395	535220	526646	542898	576766	115527	117165	123160	127246	127859	128981	137694	149986	163436	23904	22415	22811	22878	23170	23585	23245	24904	26434
