# Supplementary material for: Digital financial inclusion and welfare: Effect, mechanism and imbalance
Source: PLoS One. 2023 Dec 11;18(12):e0278956. doi: 10.1371/journal.pone.0278956 (PMC10712890; doi:10.1371/journal.pone.0278956)
Supplement: S1 Data — (ZIP) [file pone.0278956.s001.zip › data/number_ts2.xls]

## Sheet: Sheet1
Province	num_high2011	num_high2012	num_high2013	num_high2014	num_high2015	num_high2016	num_high2017	num_high2018	num_high2019	num_high_city2011	num_high_city2012	num_high_city2013	num_high_city2014	num_high_city2015	num_high_city2016	num_high_city2017	num_high_city2018	num_high_city2019	num_sec_tea2011	num_sec_tea2012	num_sec_tea2013	num_sec_tea2014	num_sec_tea2015	num_sec_tea2016	num_sec_tea2017	num_sec_tea2018	num_sec_tea2019	num_sec_tea_city2011	num_sec_tea_city2012	num_sec_tea_city2013	num_sec_tea_city2014	num_sec_tea_city2015	num_sec_tea_city2016	num_sec_tea_city2017	num_sec_tea_city2018	num_sec_tea_city2019	num_junior2011	num_junior2012	num_junior2013	num_junior2014	num_junior2015	num_junior2016	num_junior2017	num_junior2018	num_junior2019	num_junior_city2011	num_junior_city2012	num_junior_city2013	num_junior_city2014
Beijing	195072	193505	187586	177554	169412	163130	163977	155478	152857	168218	167425	162784	156903	149656	145320	155492	147744	145342	77282	78730	80511	82224	83970	85352	86966	88974	91277	59869	61347	63303	66549	68457	69813	74053	75956	77978	302269	305510	310568	306789	283366	268273	266404	278971	308722	239240	247092	252472	251974
Tianjin	185461	181235	175144	169606	165561	163974	163601	159889	158561	119633	117763	114521	115036	115226	128605	134290	132686	131752	53063	53354	53120	53457	53489	53531	54283	55168	56241	32904	33647	33528	34910	35494	38949	41332	42395	43288	261954	256541	260710	267214	261474	256383	262243	280205	303432	145574	145900	149429	156285
Hebei	1233223	1176885	1092815	1104076	1157877	1213315	1291375	1334876	1411999	488490	476403	452910	463958	463318	507809	538488	576135	608133	314819	309906	306697	314277	320969	331748	348659	370348	394332	94651	96060	97510	101981	102064	109992	115459	131484	140731	2150335	2173677	2088470	2288195	2361330	2435810	2600675	2831535	2973099	582271	609847	620786	657441
Shanxi	852689	854986	848464	827821	793767	753777	719683	679268	660092	346918	352727	369360	364233	342463	327920	313001	301775	317205	219910	222654	222483	221362	219989	221095	220769	221868	226739	69964	71372	75395	77683	76957	78964	79651	82875	92915	1643113	1502433	1291442	1218952	1126840	1092739	1082430	1137656	1141923	494423	467168	432145	427884
Neimenggu	493476	500280	494243	484042	463037	448994	435827	421384	406205	253351	270954	270828	261853	237257	225061	224416	215022	207633	132907	132139	131991	131663	131307	130833	131690	132939	135351	48964	52299	53557	53748	51221	51479	53064	53838	55573	791411	746308	688464	669657	639648	612376	618655	636615	663303	311821	312096	306444	302332
Liaoning	712632	695933	681460	652613	634787	625066	629623	608554	601543	481538	480776	467340	445722	426869	423793	444879	427265	424235	209409	210150	205009	203441	203962	203601	203494	202928	204608	103549	107264	107417	108186	108066	109728	113020	113649	115987	1195997	1134585	1057488	1055661	1012944	978298	963450	985317	1014597	572815	569036	554196	559742
Jilin	478783	476748	453171	415736	406263	404209	413783	408494	418443	327227	332616	323499	300339	278110	275009	278401	271174	274450	134235	134079	133273	132744	132683	132530	133216	135841	137695	59427	60139	59315	61467	58042	58863	59312	61092	62485	751532	696588	644993	622883	595518	604277	618704	660635	654524	337961	323919	310024	311490
Heilongjiang	622251	612579	589379	566805	554173	549844	556496	548421	551656	360929	353941	342831	326790	316649	313321	318940	302359	299642	186020	188989	184400	183497	180505	178757	178931	178631	177408	80686	81316	79490	79096	79130	78385	81153	80129	79816	1223979	1204786	932839	916293	899803	903883	903983	932812	913966	512563	491750	433788	422767
Shanghai	161056	157709	156817	157416	158201	157806	158924	158181	159445	136755	134589	134093	134712	135831	135684	141587	139770	140601	75230	75758	76598	78518	79571	81131	84172	87124	89952	60898	61312	61844	63540	64408	65971	71453	73812	76586	430585	432686	436696	426789	412345	413298	411712	432531	450954	353325	352285	356942	352243
Jiangsu	1286951	1208697	1109899	1034205	977955	951525	943365	980758	1050290	627017	593871	559943	550223	531108	527854	538786	562731	594177	351095	349851	344331	345458	344377	348313	353638	366213	384087	153635	156080	157827	165931	166115	170684	177387	185324	194046	2111249	1970169	1857469	1852029	1867166	1949456	2086934	2257619	2424561	878682	867315	875593	921907
Zhejiang	899016	875802	839755	790838	773359	765605	773353	769236	784233	452733	452655	442048	427590	431723	439229	448619	456515	462898	226257	228228	229656	233445	238241	244842	249243	254461	261384	100382	106565	109228	116011	121450	129403	135008	143254	149351	1546002	1492985	1482649	1499062	1479353	1503118	1558460	1614623	1636986	622907	638231	644640	684747
Anhui	1278903	1292863	1255132	1201286	1135543	1106953	1084974	1074716	1088028	418892	415987	411323	404383	373768	377453	373772	377264	390533	278940	283342	284131	286382	289300	291765	297780	303994	312381	65050	67264	69502	71767	68968	72804	75631	80431	86326	2498800	2130347	1997091	1924134	1900786	1941986	2021627	2091690	2188323	473723	454568	463274	471594
Fujian	709515	690542	656488	629074	626272	634747	637102	633906	639259	284201	282754	278511	275462	280679	294202	298850	299836	308018	177154	174546	175034	175725	176318	177262	179489	182054	187058	58705	58402	60160	62301	64192	67005	69199	72049	76186	1157266	1120356	1108226	1125729	1133458	1154758	1215717	1287133	1364564	379612	387343	401672	426577
Jiangxi	783497	836602	876722	904696	929129	942855	966977	1008384	1055368	258058	279436	288088	305973	323091	359244	371000	407122	431322	201437	203049	203903	207206	210511	204407	210049	223466	237636	46302	48350	48553	52002	55370	60879	64982	72822	80375	2009641	1945486	1754361	1750083	1763985	1802808	1910421	2069873	2200671	360420	375634	368756	383839
Shandong	1564212	1645402	1705043	1712659	1691196	1664949	1654861	1642050	1672070	781186	852134	897312	896681	886650	873251	880990	876104	912326	462765	464942	466088	471653	475798	484579	502004	515123	536931	168741	175982	184951	194622	197013	207356	220864	231944	253039	3451577	3281023	3179800	3147954	3108127	3159129	3293601	3457221	3609195	1080546	1105933	1142434	1200166
Henan	1895068	1926336	1892306	1895457	1943101	1995960	2054919	2100552	2158790	679344	689063	704960	717586	687344	718456	721304	737995	752969	455176	458884	459767	470668	482231	487692	514076	545867	580080	124889	128023	130036	135524	130935	136060	143857	156783	167512	4679780	4537868	3850493	3993606	4048103	4158272	4291617	4518810	4684765	967417	1000268	977758	1023154
Hubei	1167697	1074507	988159	918959	875967	845040	819413	823519	852203	596728	580248	555182	529827	512284	509424	498096	499625	522707	270838	259884	254716	250873	246443	244193	244964	248406	256597	101691	104952	105801	108068	108438	113631	116058	120037	125912	2040702	1577701	1483710	1375940	1365319	1414864	1487131	1587795	1653660	561141	543902	529708	538778
Hunan	1013814	1026563	1041044	1057008	1074382	1109093	1146267	1175466	1221359	350428	367429	378545	384211	379161	387221	404170	421128	438904	312162	309794	301044	301432	302504	304863	313347	325006	340714	72464	75663	73827	75137	75172	79751	88032	96012	102916	2163402	2111100	2142847	2206344	2224138	2250503	2296294	2404647	2482512	473485	499213	520728	548216
Guangdong	2204135	2259282	2204473	2140193	2054033	1973727	1892669	1837141	1837399	1304073	1346468	1333875	1360608	1369905	1340152	1302442	1276641	1292457	515063	529900	539181	553030	564701	577578	593806	613113	633195	272618	283795	292694	312505	332605	349413	366735	387941	410915	4790565	4424650	4047906	3767505	3553170	3478440	3561001	3724667	3890283	1986792	1943224	1898900	1900480
Guangxi	773562	795828	818878	838231	865740	918939	974811	1035827	1091029	310481	323774	294315	315563	323988	361963	387644	418433	480326	197141	195764	196577	198158	201064	207510	216934	229949	242390	49641	51048	46918	52165	54548	62632	67819	73962	83053	2008317	1966202	1950761	1950844	1963062	1987540	2034632	2126353	2204864	351678	361026	332501	369748
Hainan	168529	175526	179047	176524	172326	169899	171077	170078	172528	102060	102838	106149	103104	105043	105118	104456	102560	101938	47905	48942	50220	51209	51948	52644	54144	55794	57610	19179	19871	20672	21424	23381	24284	25291	26119	26872	392397	364677	346790	337350	328889	323736	333342	352801	369015	138908	135194	133971	135330
Chongqing	648720	659744	661384	647915	623179	606811	601804	607678	616561	262942	293681	293453	291445	306985	321286	334168	351316	357919	132969	133154	133838	133288	133092	132304	132388	134116	138577	41672	46271	47626	48729	53310	58125	61415	65041	68746	1190197	1087258	1017592	979386	960383	966021	990403	1045616	1115764	292323	308604	306289	305155
Sichuan	1512025	1516531	1516027	1489794	1470578	1447174	1412959	1389515	1398064	565756	575215	578746	589037	582642	580219	582394	604488	612155	381750	384577	386393	387286	388288	390940	396986	405209	418103	93181	96622	101356	106072	109119	113537	123230	134653	144514	3266108	3041867	2717198	2583315	2463860	2448234	2491364	2618120	2737192	653472	663165	656350	658159
Guizhou	689042	772972	857077	942656	978870	993695	1011043	1007791	992072	210444	238284	265360	288492	296899	287965	323742	336012	353932	171950	182299	189727	200496	207990	216584	222933	228661	231843	34003	37140	41188	45152	48041	50358	56939	61735	68665	2138054	2100850	2103033	2068326	1979699	1891411	1829870	1808436	1792803	285492	308178	328382	338020
Yunnan	660291	706180	737426	768469	782813	805829	834140	864850	909138	200128	222095	230275	241249	251989	269922	298160	308661	339064	188154	191755	193206	195738	198828	204127	211987	218567	224201	33169	37468	38939	41387	45195	49508	55055	57665	63707	2052586	1954348	1874418	1897966	1894282	1873150	1872808	1861533	1845363	240254	260853	269926	291613
Xizang	44676	47825	53092	55669	57961	56897	58758	61702	65500	15867	15995	16670	14506	14679	20628	26206	26800	32200	13374	13387	13625	14646	15213	15864	16063	17266	18522	2599	2676	2727	2871	2920	3976	5073	5399	6537	136371	130266	126117	124295	117520	120283	124571	129405	139808	13178	15101	14768	16611
Sanxi	969167	941528	899424	851044	804919	783114	756647	722663	683891	327593	317069	310113	301950	301381	305315	316970	316376	308751	210135	207578	206168	203128	200853	198548	197886	197466	200738	55375	57786	58806	58735	60295	64888	70270	75243	78154	1498841	1315464	1201851	1117284	1070779	1051036	1049654	1085454	1123519	380403	381629	379392	371627
Gansu	657086	664879	666556	654430	629365	603490	577281	549305	526270	197144	199415	200665	197190	192171	188577	178728	178452	177583	144584	146331	148159	149953	150014	149897	149536	149236	151602	32649	31894	32641	33867	34501	35836	35639	37028	39714	1285392	1180171	1035940	970919	909255	876171	856127	870014	881781	222986	208131	203509	209476
Qinghai	106911	106005	109026	113471	116628	120304	123865	126705	126349	29414	29570	29840	40856	39722	43591	43858	44316	42481	30108	29145	30396	29530	31296	31850	32288	33839	34734	6603	6592	6587	8084	8573	9260	9440	9763	9978	223398	208723	208095	211993	213165	207937	205814	222833	225270	44011	44382	44767	57919
Ningxia	148043	157521	165240	163513	159663	151995	148837	147599	153403	85315	90925	94210	98698	97718	94579	93271	91396	93103	32995	33747	33686	33309	33850	34478	35178	35871	36040	12911	13580	13991	14295	14502	14500	14999	15329	15420	299635	292813	284758	278323	274333	274696	279180	290451	298799	112520	114973	116771	117973
Xinjiang	432724	440717	447540	462963	497935	537749	567073	549723	528445	244656	239988	237204	235404	233451	237704	237260	231198	222553	166728	166805	168428	171321	170229	170630	176250	178790	186054	54513	51316	52571	52951	51913	52741	53266	54741	57285	976569	943169	918473	911477	907400	894798	901806	924483	977144	294037	274291	273888	273713
[truncated: 5 more columns]
