# Supplementary material for: Digital financial inclusion and welfare: Effect, mechanism and imbalance
Source: PLoS One. 2023 Dec 11;18(12):e0278956. doi: 10.1371/journal.pone.0278956 (PMC10712890; doi:10.1371/journal.pone.0278956)
Supplement: S1 Data — (ZIP) [file pone.0278956.s001.zip › data/population.xls]

## Sheet: Sheet1
Province	yr2019	yr2018	yr2017	yr2016	yr2015	yr2014	yr2013	yr2012	yr2011
Beijing	2190	2192	2194	2195	2188	2171	2125	2078	2024
Tianjin	1385	1383	1410	1443	1439	1429	1410	1378	1341
Hebei	7447	7426	7409	7375	7345	7323	7288	7262	7232
Shanxi	3497	3502	3510	3514	3519	3528	3535	3548	3562
Neimenggu	2415	2422	2433	2436	2440	2449	2455	2464	2470
Liaoning	4277	4291	4312	4327	4338	4358	4365	4375	4379
Jilin	2448	2484	2526	2567	2613	2642	2668	2698	2725
Heilongjiang	3255	3327	3399	3463	3529	3608	3666	3724	3782
Shanghai	2481	2475	2466	2467	2458	2467	2448	2399	2356
Jiangsu	8469	8446	8423	8381	8315	8281	8192	8120	8023
Zhejiang	6375	6273	6170	6072	5985	5890	5784	5685	5570
Anhui	6092	6076	6057	6033	6011	5997	5988	5978	5972
Fujian	4137	4104	4065	4016	3984	3945	3885	3841	3784
Jiangxi	4516	4513	4511	4496	4485	4480	4476	4475	4474
Shandong	10106	10077	10033	9973	9866	9808	9746	9708	9665
Henan	9901	9864	9829	9778	9701	9645	9573	9532	9461
Hubei	5927	5917	5904	5885	5850	5816	5798	5781	5760
Hunan	6640	6635	6633	6625	6615	6611	6600	6590	6581
Guangdong	12489	12348	12141	11908	11678	11489	11270	11041	10756
Guangxi	4982	4947	4907	4857	4811	4770	4731	4694	4655
Hainan	995	982	972	957	945	936	920	910	890
Chongqing	3188	3163	3144	3110	3070	3043	3011	2975	2944
Sichuan	8351	8321	8289	8251	8196	8139	8109	8085	8064
Guizhou	3848	3822	3803	3758	3708	3677	3632	3587	3530
Yunnan	4714	4703	4693	4677	4663	4653	4641	4631	4620
Xizang	361	354	349	340	330	325	317	315	309
Sanxi	3944	3931	3904	3874	3846	3827	3804	3787	3765
Gansu	2509	2515	2522	2520	2523	2531	2537	2550	2552
Qinghai	590	587	586	582	577	576	571	571	568
Ningxia	717	710	705	695	684	678	666	659	648
Xinjiang	2559	2520	2480	2428	2385	2325	2285	2253	2225
