# Supplementary material for: Digital financial inclusion and welfare: Effect, mechanism and imbalance
Source: PLoS One. 2023 Dec 11;18(12):e0278956. doi: 10.1371/journal.pone.0278956 (PMC10712890; doi:10.1371/journal.pone.0278956)
Supplement: S1 Data — (ZIP) [file pone.0278956.s001.zip › dofile/data_gen.do]

global root1="D:\data"
global root2="D:\data\control"


//===================================================================//
//===================================================================//
//==========================data handling============================//
//===================================================================//
//===================================================================//


//1.digital inclusion index
import excel "$root1\index.xlsx", sheet("Sheet2") firstrow clear
rename index_aggregate fd
rename coverage_breadth fd1
rename usage_depth fd2
rename digitization_level fd3
drop if fd==.
save "$root1\index.dta",replace

//2.edu
import excel "$root1\fund1.xlsx", sheet("Sheet2") firstrow clear
gen i=_n
reshape long yr,i(i) j(j)
rename yr fund_pri_per
rename j year
drop i
save "$root1\fund1.dta",replace

import excel "$root1\fund2.xlsx", sheet("Sheet2") firstrow clear
gen i=_n
reshape long yr,i(i) j(j)
rename yr fund_junior_per
rename j year
drop i
save "$root1\fund2.dta",replace

import excel "$root1\fund3.xlsx", sheet("Sheet2") firstrow clear
gen i=_n
reshape long yr,i(i) j(j)
rename yr fund_high_per
rename j year
drop i
save "$root1\fund3.dta",replace

//3.number of teachers and students
import excel "$root1\number_ts1.xls", sheet("Sheet1") firstrow clear
gen i=_n
reshape long num_pri num_pri_city num_pri_tea num_pri_tea_city,i(i) j(j)
rename j year
drop i
save "$root1\number_ts1.dta",replace

import excel "$root1\number_ts2.xls", sheet("Sheet1") firstrow clear
gen i=_n
reshape long num_high num_high_city num_junior num_junior_city num_sec_tea num_sec_tea_city,i(i) j(j)
rename j year
drop i
save "$root1\number_ts2.dta",replace

//4.number of labor
import excel "$root1\labor_add.xls", sheet("Sheet1") firstrow clear
save "$root1\labor_add.dta", replace
import excel "$root1\labor_industry1.xlsx", sheet("Sheet2") firstrow clear
gen i=_n
reshape long yr,i(i) j(j)
rename j year
drop i
rename yr labor_industry1
save "$root1\labor_industry1.dta", replace
import excel "$root1\labor_industry2.xlsx", sheet("Sheet2") firstrow clear
gen i=_n
reshape long yr,i(i) j(j)
rename j year
drop i
rename yr labor_industry2
save "$root1\labor_industry2.dta", replace
import excel "$root1\labor_industry3.xlsx", sheet("Sheet2") firstrow clear
gen i=_n
reshape long yr,i(i) j(j)
rename j year
drop i
rename yr labor_industry3
save "$root1\labor_industry3.dta", replace
merge 1:1 Province year using "$root1\labor_industry1.dta"
drop _merge
merge 1:1 Province year using "$root1\labor_industry2.dta"
drop _merge
gen labor=labor_industry1+labor_industry2+labor_industry3
drop labor_industry*
drop if labor==.
merge 1:1 Province year using "$root1\labor_add.dta"
drop _merge
replace labor=260.2*2-265.36 if labor==.
save "$root1\labor.dta", replace

//5.fuyangbi
import excel "$root1\fuyangbi.xls", sheet("fuyangbi") firstrow clear
gen i=_n
reshape long yr,i(i) j(j)
rename j year
drop i
rename yr fuyangbi
save "$root1\fuyangbi.dta", replace

//6.number of population
import excel "$root1\population.xls", sheet("Sheet1") firstrow clear
gen i=_n
reshape long yr,i(i) j(j)
rename j year
drop i
rename yr population
save "$root1\population.dta", replace

//7.data of health
import excel "$root1\health1.xls", sheet("health1") firstrow clear
gen i=_n
reshape long yr,i(i) j(j)
rename j year
drop i
rename yr health1
save "$root1\health1.dta", replace
import excel "$root1\health2.xls", sheet("health2") firstrow clear
gen i=_n
reshape long yr,i(i) j(j)
rename j year
drop i
rename yr health2
save "$root1\health2.dta", replace

//8.income
import excel "$root1\income_per.xls", sheet("income_per") firstrow clear
gen i=_n
reshape long yr,i(i) j(j)
rename j year
drop i
rename yr income_per
save "$root1\income_per.dta", replace
import excel "$root1\cons_per.xls", sheet("cons_per") firstrow clear
gen i=_n
reshape long yr,i(i) j(j)
rename j year
drop i
rename yr cons_per
save "$root1\cons_per.dta", replace

//9.house price
import excel "$root1\house_price.xls", sheet("house_price") firstrow clear
gen i=_n
reshape long yr,i(i) j(j)
rename j year
drop i
rename yr house_price
save "$root1\house_price.dta", replace

//10.CPI
import excel "$root1\CPI.xls", sheet("Sheet1") firstrow clear
gen i=_n
reshape long yr,i(i) j(j)
rename j year
rename yr cpi
tsset i year
replace cpi=1 if year==2011
replace cpi=cpi*L.cpi/100 if year==2012
replace cpi=cpi*L.cpi/100 if year==2013
replace cpi=cpi*L.cpi/100 if year==2014
replace cpi=cpi*L.cpi/100 if year==2015
replace cpi=cpi*L.cpi/100 if year==2016
replace cpi=cpi*L.cpi/100 if year==2017
replace cpi=cpi*L.cpi/100 if year==2018
replace cpi=cpi*L.cpi/100 if year==2019
save "$root1\cpi.dta", replace

//11.control variable
import excel "$root2\gov.xlsx", sheet("Sheet1") firstrow clear
gen i=_n
reshape long year,i(i) j(j)
rename year gov
rename j year
drop i
save "$root2\gov.dta",replace

import excel "$root2\gov_wealfare.xlsx", sheet("gov_edu") firstrow clear
gen i=_n
reshape long yr,i(i) j(j)
rename yr gov_edu
rename j year
drop i
save "$root2\gov_edu.dta",replace
import excel "$root2\gov_wealfare.xlsx", sheet("gov_employ") firstrow clear
gen i=_n
reshape long yr,i(i) j(j)
rename yr gov_employ
rename j year
drop i
save "$root2\gov_employ.dta",replace
import excel "$root2\gov_wealfare.xlsx", sheet("gov_health") firstrow clear
gen i=_n
reshape long yr,i(i) j(j)
rename yr gov_health
rename j year
drop i
save "$root2\gov_health.dta",replace
import excel "$root2\gov_wealfare.xlsx", sheet("gov_house") firstrow clear
gen i=_n
reshape long yr,i(i) j(j)
rename yr gov_house
rename j year
drop i
save "$root2\gov_house.dta",replace

import excel "$root2\city.xls", sheet("city") firstrow clear
gen i=_n
reshape long yr,i(i) j(j)
rename yr city
rename j year
drop i
save "$root2\city.dta",replace

import excel "$root2\ind2.xlsx", sheet("Sheet1") firstrow clear
gen i=_n
reshape long year,i(i) j(j)
rename year ind2
rename j year
drop i
save "$root2\ind2.dta",replace
import excel "$root2\ind3.xlsx", sheet("Sheet1") firstrow clear
gen i=_n
reshape long year,i(i) j(j)
rename year ind3
rename j year
drop i
save "$root2\ind3.dta",replace

import excel "$root2\gdp.xls", sheet("Sheet1") firstrow clear
gen i=_n
reshape long year,i(i) j(j)
rename year gdp
rename j year
drop i
save "$root2\gdp.dta",replace

import excel "$root2\road.xlsx", sheet("Sheet1") firstrow clear
gen i=_n
reshape long year,i(i) j(j)
rename year road
rename j year
drop i
save "$root2\road.dta",replace

import excel "$root2\inter.xlsx", sheet("Sheet1") firstrow clear
save "$root2\inter.dta",replace

import excel "$root2\trade.xlsx", sheet("Sheet1") firstrow clear
gen i=_n
reshape long year,i(i) j(j)
rename year trade
rename j year
drop i
save "$root2\trade.dta",replace

import excel "$root2\male.xlsx", sheet("Sheet1") firstrow clear
gen i=_n
reshape long yr,i(i) j(j)
rename yr male
rename j year
drop i
save "$root2\male.dta",replace

import excel "$root2\saving.xlsx", sheet("Sheet2") firstrow clear
gen i=_n
reshape long year,i(i) j(j)
rename year saving
rename j year
drop i
save "$root2\saving.dta",replace
import excel "$root2\loan.xlsx", sheet("Sheet2") firstrow clear
gen i=_n
reshape long year,i(i) j(j)
rename year loan
rename j year
drop i
save "$root2\loan.dta",replace

import excel "$root2\matrix.xlsx", sheet("Sheet2") firstrow clear
save "$root2\matrix.dta",replace

import excel "$root2\edu.xls", sheet("Sheet1") firstrow clear
gen i=_n
reshape long ill a b c d e f g h,i(i) j(j)
rename a xiaoxue
rename b chuzhong
rename c gaozhong
rename d zhongzhuan 
rename e gaozhuan
rename f dazhuan
rename g benke
rename h master
rename j year
drop i
replace zhongzhuan=0 if zhongzhuan==.
replace gaozhuan=0 if gaozhuan==.
replace master=0 if master==.
replace gaozhong=gaozhong+zhongzhuan
replace dazhuan=gaozhuan+dazhuan
drop gaozhuan zhongzhuan
save "$root2\edu.dta",replace


//===================================================================//
//===================================================================//
//============================data merge=============================//
//===================================================================//
//===================================================================//
use "$root1\index.dta", clear
merge 1:1 Province year using "$root1\fund1.dta"
drop _merge
merge 1:1 Province year using "$root1\fund2.dta"
drop _merge
merge 1:1 Province year using "$root1\fund3.dta"
drop _merge
merge 1:1 Province year using "$root1\number_ts1.dta"
drop _merge
merge 1:1 Province year using "$root1\number_ts2.dta"
drop _merge
merge 1:1 Province year using "$root1\labor.dta"
drop _merge
merge 1:1 Province year using "$root1\fuyangbi.dta"
drop _merge
merge 1:1 Province year using "$root1\population.dta"
drop _merge
merge 1:1 Province year using "$root1\health1.dta"
drop _merge
merge 1:1 Province year using "$root1\health2.dta"
drop _merge
merge 1:1 Province year using "$root1\income_per.dta"
drop _merge
merge 1:1 Province year using "$root1\cons_per.dta"
drop _merge
merge 1:1 Province year using "$root1\house_price.dta"
drop _merge
merge 1:1 Province year using "$root1\cpi.dta"
drop _merge

*control variable merge
merge 1:1 Province year using "$root2\male.dta"
drop _merge
merge 1:1 Province year using "$root2\edu.dta"
drop _merge
merge 1:1 Province year using "$root2\gov_edu.dta"
drop _merge
merge 1:1 Province year using "$root2\gov_employ.dta"
drop _merge
merge 1:1 Province year using "$root2\gov_health.dta"
drop _merge
merge 1:1 Province year using "$root2\gov_house.dta"
drop _merge
merge 1:1 Province year using "$root2\city.dta"
drop _merge
merge 1:1 Province year using "$root2\gdp.dta"
drop _merge
merge 1:1 Province year using "$root2\gov.dta"
drop _merge
merge 1:1 Province year using "$root2\ind2.dta"
drop _merge
merge 1:1 Province year using "$root2\ind3.dta"
drop _merge
merge 1:1 Province year using "$root2\inter.dta"
drop _merge
merge 1:1 Province year using "$root2\road.dta"
drop _merge
merge 1:1 Province year using "$root2\trade.dta"
drop _merge
merge 1:1 Province year using "$root2\saving.dta"
drop _merge
merge 1:1 Province year using "$root2\loan.dta"
drop _merge
merge m:1 Province using "$root2\matrix.dta"
drop _merge

label var fund_pri_per "Average education expenditure for primary school students"
label var fund_junior_per "Average education expenditure for junior high school students"
label var fund_high_per "Average education expenditure for high school students"
label var num_pri "Number of primary school students"
label var num_pri_city "Number of primary school students in urban areas"
label var num_pri_tea "Number of primary school staff"
label var num_pri_tea_city "Number of teaching staff in urban primary schools"
label var num_high "Number of high school students"
label var num_high_city "Number of high school students in urban areas"
label var num_sec_tea "Number of secondary school staff"
label var num_sec_tea_city "Number of teaching staff in urban middle schools"
label var num_junior "Number of junior high school students"
label var num_junior_city "Number of junior high school students in urban areas"
label var fuyangbi "Dependency ratio"
label var population "total population"
label var labor "Employed population"
label var income_per "per capita income"
label var cons_per "Per capita consumption expenditure"
label var house_price "housing price"
label var cpi "Consumer price index (2011 is the base period)"
label var i "Provincial code"
label var male "sex ratio"
save "$root1\reg_dig.dta",replace
