# Supplementary material for: Digital financial inclusion and welfare: Effect, mechanism and imbalance
Source: PLoS One. 2023 Dec 11;18(12):e0278956. doi: 10.1371/journal.pone.0278956 (PMC10712890; doi:10.1371/journal.pone.0278956)
Supplement: S1 Data — (ZIP) [file pone.0278956.s001.zip › dofile/data_reg.do]

*****
global root="D:\data"

//============================================================================//
//============================================================================//
//======================Data collation before regression======================//
//============================================================================//
//============================================================================//
use "$root\reg_dig.dta",clear

//1.education
*per capita education expenditure
gen fund_sec_per=(fund_junior_per*num_junior+fund_high_per*num_high)/(num_high+num_junior)
gen fund_per=(fund_junior_per*num_junior+fund_high_per*num_high+fund_pri_per*num_pri)/(num_high+num_junior+num_pri)
replace fund_per=fund_per/cpi
gen lnfund_per=ln(fund_per)
*student-faculty ratio
gen y=(num_sec_tea+num_pri_tea)/(num_high+num_junior+num_pri)*100

//2.housing price-to-income ratio
gen income_price=income_per/house_price

//3.employment rate
gen employ_rate=labor/(1/(fuyangbi/100+1)*population)

//4.Income variables
replace income_per=income_per/cpi
replace cons_per=cons/cpi
gen lnincome_per=ln(income_per)
gen lncons_per=ln(cons_per)

//5.Medical welfare index
gen lnhealth1=ln(health1)
gen lnhealth2=ln(health2)

*index
egen stdfd=std(fd)
drop fd
rename stdfd fd

*urbanization rate and fiscal expenditure in the welfare
gen gov_live=ln(gov_edu+gov_health+gov_employ+gov_house)-ln(cpi)
tsset i year
replace city=city/population
gen city_lag=L.city

*control variables
replace trade=trade*ex/10^6/gdp
replace ind2=ind2/100
replace ind3=ind3/100
replace inter=inter/100
replace road=road/area
gen ms=ind3/ind2
gen ind=ind2+ind3
gen fd_trad=(loan+saving)/gdp
replace male=male/100

gen fd_lag=L.fd
gen fd1_lag=L.fd1
gen fd2_lag=L.fd2
gen fd3_lag=L.fd3
gen fd_trad_lag=L.fd_trad
gen ms_lag=L.ms
gen ind_lag=L.ind
gen trade_lag=L.trade
gen gov_live_lag=L.gov_live
gen road_lag=L.road
gen inter_lag=L.inter
replace emw=0 if emw>1
gen fuyangbi_lag=L.fuyangbi
gen male_lag=L.male

//Generation of resident welfare index by coefficient of variation method
*Non-dimensional treatment of indicators
capture program drop wulianggang 
program define wulianggang
version 10
syntax varlist
global vars "`varlist'"
foreach v of varlist $vars{
egen min_`v'=min(`v') if year>=2013
egen max_`v'=max(`v') if year>=2013
gen d1_`v'=(log(`v')-log(min_`v'))/(log(max_`v')-log(min_`v'))
gen d2_`v'=(`v'-min_`v')/(max_`v'-min_`v')
}
end
wulianggang fund_per y employ_rate income_per cons_per income_price health1 health2
drop min* max*

*Determination of weight by coefficient of variation method
capture program drop bianyixishu 
program define bianyixishu
version 10
syntax varlist
global vars "`varlist'"
foreach v of varlist $vars{
egen sd`v'=sd(`v') if year>=2013
egen mean`v'=mean(`v') if year>=2013
gen cv`v'=sd`v'/mean`v' if year>=2013
}
end
bianyixishu d1_fund_per d2_fund_per d1_y d2_y d1_employ_rate d2_employ_rate d1_income_per d2_income_per d1_cons_per d2_cons_per d1_income_price d2_income_price d1_health1 d2_health1 d1_health2 d2_health2
drop sd* mean*
egen totalcvd1=rowtotal(cvd1*) if year>=2013
egen totalcvd2=rowtotal(cvd2*) if year>=2013
gen wealfare1=(d1_y*cvd1_y+d1_fund_per*cvd1_fund_per+ d1_health1*cvd1_health1+d1_health2*cvd1_health2+d1_cons_per*cvd1_cons_per+d1_income_per*cvd1_income_per+d1_income_price*cvd1_income_price+d1_employ_rate*cvd1_employ_rate)/totalcvd1
gen wealfare2=(d2_y*cvd2_y+d2_fund_per*cvd2_fund_per+ d2_health1*cvd2_health1+d2_health2*cvd2_health2+d2_cons_per*cvd2_cons_per+d2_income_per*cvd2_income_per+d2_income_price*cvd2_income_price+d2_employ_rate*cvd2_employ_rate)/totalcvd2

*Entropy weight method composite index
capture program drop shangquan 
program define shangquan
version 10
syntax varlist
global vars "`varlist'"
foreach v of varlist $vars{
egen sum_`v'=sum(`v') if year>=2013
gen s_`v'=`v'/sum_`v'
gen slns_`v'=s_`v'*ln(s_`v')
egen sumslns_`v'=sum(slns_`v')
gen a_`v'=1-1/ln(217)*sumslns_`v'
}
end
shangquan d1_fund_per d1_y d1_employ_rate d1_income_per d1_cons_per d1_income_price d1_health1 d1_health2
egen totalasum=rowtotal(a_*)
gen wealfare3=(d1_y*a_d1_y+d1_fund_per*a_d1_fund_per+  ///
d1_health1*a_d1_health1+d1_health2*a_d1_health2+d1_cons_per*a_d1_cons_per  ///
+d1_income_per*a_d1_income_per+d1_income_price*a_d1_income_price+ ///
d1_employ_rate*a_d1_employ_rate)/totalasum  ///

//============================================================================//
//============================================================================//
//==============================Empirical analysis============================//
//============================================================================//
//============================================================================//

global varlist1 fd_trad_lag trade_lag fuyangbi_lag ind_lag
global varlist2 $varlist1 gov_live_lag
global varlist3 $varlist1 city_lag

*Table 1
tabstat wealfare1,by(year) s(mean sd)
tabstat wealfare1 if emw==1,by(year) s(mean sd)
tabstat wealfare1 if emw==0,by(year) s(mean sd)

*Table 2
tabstat fd fd_trad trade fuyangbi ind if emw==1,by(year)
tabstat fd fd_trad trade fuyangbi ind if emw==0,by(year)

*Table 4
xtreg wealfare1 fd_lag,fe
est store m0
xtreg wealfare1 fd_lag $varlist1,fe
est store m1
esttab m0 m1,r2 nogap  t(2) b(3) star(* 0.1 ** 0.05 *** 0.01)

//
tsset year i
mkmat fd_lag if year==2013,matrix(fd_lag2013)
mkmat mat* if year==2013,matrix(X2013)
matrix list fd_lag2013
matrix list X2013
matrix C2013= X2013*fd_lag2013
matrix list C2013
svmat C2013,names(iv2013)
tsset i year
gen iv2013=L2.iv20131
replace iv2013=0 if iv2013==.
drop iv20131
tsset year i
mkmat fd_lag if year==2014,matrix(fd_lag2014)
mkmat mat* if year==2014,matrix(X2014)
matrix list fd_lag2014
matrix list X2014
matrix C2014= X2014*fd_lag2014
matrix list C2014
svmat C2014,names(iv2014)
tsset i year
gen iv2014=L3.iv20141
replace iv2014=0 if iv2014==.
drop iv20141
tsset year i
mkmat fd_lag if year==2015,matrix(fd_lag2015)
mkmat mat* if year==2015,matrix(X2015)
matrix list fd_lag2015
matrix list X2015
matrix C2015= X2015*fd_lag2015
matrix list C2015
svmat C2015,names(iv2015)
tsset i year
gen iv2015=L4.iv20151
replace iv2015=0 if iv2015==.
drop iv20151
tsset year i
mkmat fd_lag if year==2016,matrix(fd_lag2016)
mkmat mat* if year==2016,matrix(X2016)
matrix list fd_lag2016
matrix list X2016
matrix C2016= X2016*fd_lag2016
matrix list C2016
svmat C2016,names(iv2016)
tsset i year
gen iv2016=L5.iv20161
replace iv2016=0 if iv2016==.
drop iv20161
tsset year i
mkmat fd_lag if year==2017,matrix(fd_lag2017)
mkmat mat* if year==2017,matrix(X2017)
matrix list fd_lag2017
matrix list X2017
matrix C2017= X2017*fd_lag2017
matrix list C2017
svmat C2017,names(iv2017)
tsset i year
gen iv2017=L6.iv20171
replace iv2017=0 if iv2017==.
drop iv20171
tsset year i
mkmat fd_lag if year==2018,matrix(fd_lag2018)
mkmat mat* if year==2018,matrix(X2018)
matrix list fd_lag2018
matrix list X2018
matrix C2018= X2018*fd_lag2018
matrix list C2018
svmat C2018,names(iv2018)
tsset i year
gen iv2018=L7.iv20181
replace iv2018=0 if iv2018==.
drop iv20181
tsset year i
mkmat fd_lag if year==2019,matrix(fd_lag2019)
mkmat mat* if year==2019,matrix(X2019)
matrix list fd_lag2019
matrix list X2019
matrix C2019= X2019*fd_lag2019
matrix list C2019
svmat C2019,names(iv2019)
tsset i year
gen iv2019=L8.iv20191
replace iv2019=0 if iv2019==.
drop iv20191
egen instru=rowtotal(iv*)
egen N=rowtotal(mat*)
replace instru=instru/N
replace instru=. if year==2012
drop mat* N iv*

*IV estimation(Table 5 (1)-(6))
xtreg fd_lag $varlist1 inter_lag,fe
est store iv1
xtreg fd_lag $varlist1 instru,fe
est store iv2
xtreg fd_lag $varlist1 inter_lag instru,fe
est store iv3
xtivreg wealfare1 $varlist1 (fd_lag = inter_lag),fe
est store iv4
xtivreg wealfare1 $varlist1 (fd_lag = instru),fe
est store iv5
xtivreg wealfare1 $varlist1 (fd_lag =inter_lag instru),fe
est store iv6
esttab iv*,r2 nogap t(2) b(3) star(* 0.1 ** 0.05 *** 0.01)

ivreghdfe wealfare1 $varlist1 (fd_lag = inter_lag),abs(i)
ivreghdfe wealfare1 $varlist1 (fd_lag = instru),abs(i)
ivreghdfe wealfare1 $varlist1 (fd_lag = inter_lag instru),abs(i)

*Table 5 (7)-(8)
xtreg wealfare2 fd_lag $varlist1,fe
est store n1
xtreg wealfare3 fd_lag $varlist1,fe
est store n2
esttab n1 n2,r2 nogap  t(2) b(3) star(* 0.1 ** 0.05 *** 0.01)

*Table 6
xtreg wealfare1 fd_lag $varlist1 if emw==1,fe
est store m2
xtreg wealfare1 fd_lag $varlist1 if emw==0,fe
est store m3
xtreg wealfare2 fd_lag $varlist1 if emw==1,fe
est store m4
xtreg wealfare2 fd_lag $varlist1 if emw==0,fe
est store m5
xtreg wealfare3 fd_lag $varlist1 if emw==1,fe
est store m6
xtreg wealfare3 fd_lag $varlist1 if emw==0,fe
est store m7
esttab m2 m3 m4 m5 m6 m7,r2 nogap t(2) b(3) star(* 0.1 ** 0.05 *** 0.01)

*Results are not reported in the paper
xtreg wealfare1 fd_lag c.fd_lag#c.male_lag $varlist1,fe
est store m8
xtreg wealfare2 fd_lag c.fd_lag#c.male_lag $varlist1,fe
est store m9
xtreg wealfare3 fd_lag c.fd_lag#c.male_lag $varlist1,fe
est store m10
esttab m8 m9 m10,r2 nogap t(2) b(3) star(* 0.1 ** 0.05 *** 0.01)

*Table 7
xtreg lnfund_per fd_lag $varlist1,fe
est store ma1
xtreg lnfund_per fd_lag $varlist1 if emw==1,fe
est store ma2
xtreg lnfund_per fd_lag $varlist1 if emw==0,fe
est store ma3

xtreg y fd_lag $varlist1,fe
est store ma4
xtreg y fd_lag $varlist1 if emw==1,fe
est store ma5
xtreg y fd_lag $varlist1 if emw==0,fe
est store ma6
esttab ma*,r2 nogap t(2) b(3) star(* 0.1 ** 0.05 *** 0.01)

xtreg employ_rate fd_lag $varlist1,fe
est store mb1
xtreg employ_rate fd_lag $varlist1 if emw==1,fe
est store mb2
xtreg employ_rate fd_lag $varlist1 if emw==0,fe
est store mb3
esttab mb*,r2 nogap t(2) b(3) star(* 0.1 ** 0.05 *** 0.01)

xtreg income_price fd_lag $varlist1,fe
est store mc1
xtreg income_price fd_lag $varlist1 if emw==1,fe
est store mc2
xtreg income_price fd_lag $varlist1 if emw==0,fe
est store mc3
esttab mc*,r2 nogap t(2) b(3) star(* 0.1 ** 0.05 *** 0.01)

xtreg lnincome_per fd_lag $varlist1,fe
est store md1
xtreg lnincome_per fd_lag $varlist1 if emw==1,fe
est store md2
xtreg lnincome_per fd_lag $varlist1 if emw==0,fe
est store md3
esttab md*,r2 nogap t(2) b(3) star(* 0.1 ** 0.05 *** 0.01)
xtreg lncons_per fd_lag $varlist1,fe
est store me1
xtreg lncons_per fd_lag $varlist1 if emw==1,fe
est store me2
xtreg lncons_per fd_lag $varlist1 if emw==0,fe
est store me3
esttab me*,r2 nogap t(2) b(3) star(* 0.1 ** 0.05 *** 0.01)

xtreg health1 fd_lag $varlist1,fe
est store mf1
xtreg health1 fd_lag $varlist1 if emw==1,fe
est store mf2
xtreg health1 fd_lag $varlist1 if emw==0,fe
est store mf3
esttab mf*,r2 nogap t(2) b(3) star(* 0.1 ** 0.05 *** 0.01)
xtreg health2 fd_lag $varlist1,fe
est store mg1
xtreg health2 fd_lag $varlist1 if emw==1,fe
est store mg2
xtreg health2 fd_lag $varlist1 if emw==0,fe
est store mg3
esttab mg*,r2 nogap t(2) b(3) star(* 0.1 ** 0.05 *** 0.01)

*Table 8 and Table 9
xtreg city fd_lag $varlist1,fe
est store mh1
xtreg city fd_lag $varlist1 if emw==1,fe
est store mh2
xtreg city fd_lag $varlist1 if emw==0,fe
est store mh3
xtreg wealfare1 fd_lag $varlist3,fe
est store mh4
xtreg wealfare1 fd_lag $varlist3 if emw==1,fe
est store mh5
xtreg wealfare1 fd_lag $varlist3 if emw==0,fe
est store mh6
esttab mh*,r2 nogap  t(2) b(3) star(* 0.1 ** 0.05 *** 0.01)

xtreg gov_live fd_lag $varlist1,fe
est store mk1
xtreg gov_live fd_lag $varlist1 if emw==1,fe
est store mk2
xtreg gov_live fd_lag $varlist1 if emw==0,fe
est store mk3
xtreg wealfare1 fd_lag $varlist2,fe
est store mk4
xtreg wealfare1 fd_lag $varlist2 if emw==1,fe
est store mk5
xtreg wealfare1 fd_lag $varlist2 if emw==0,fe
est store mk6
esttab mk*,r2 nogap  t(2) b(3) star(* 0.1 ** 0.05 *** 0.01)

xtreg wealfare1 fd_lag city_lag $varlist2,fe
est store mk7
xtreg wealfare1 fd_lag city_lag $varlist2 if emw==1,fe
est store mk8
xtreg wealfare1 fd_lag city_lag $varlist2 if emw==0,fe
est store mk9
esttab mk7 mk8 mk9,r2 nogap  t(2) b(3) star(* 0.1 ** 0.05 *** 0.01)

*Table 10
rifhdreg wealfare1 fd_lag $varlist1, abs(i) rif(q(10))
est store mn1
rifhdreg wealfare1 fd_lag $varlist1, abs(i) rif(q(50))
est store mn2
rifhdreg wealfare1 fd_lag $varlist1, abs(i) rif(q(90))
est store mn3
rifhdreg wealfare1 fd_lag $varlist1, abs(i) rif(std)
est store mn4
esttab mn1 mn2 mn3 mn4,r2 nogap t(2) b(3) star(* 0.1 ** 0.05 *** 0.01)

*Table 11
rifhdreg wealfare1 fd_lag $varlist1 if emw==1, abs(i) rif(q(10))
est store mn5
rifhdreg wealfare1 fd_lag $varlist1 if emw==1, abs(i) rif(q(50))
est store mn6
rifhdreg wealfare1 fd_lag $varlist1 if emw==1, abs(i) rif(q(90))
est store mn7
rifhdreg wealfare1 fd_lag $varlist1 if emw==1, abs(i) rif(std)
est store mn8
rifhdreg wealfare1 fd_lag $varlist1 if emw==0, abs(i) rif(q(10))
est store mn9
rifhdreg wealfare1 fd_lag $varlist1 if emw==0, abs(i) rif(q(50))
est store mn10
rifhdreg wealfare1 fd_lag $varlist1 if emw==0, abs(i) rif(q(90))
est store mn11
rifhdreg wealfare1 fd_lag $varlist1 if emw==0, abs(i) rif(std)
est store mn12
esttab mn5 mn6 mn7 mn8 mn9 mn10 mn11 mn12,r2 nogap t(2) b(3) star(* 0.1 ** 0.05 *** 0.01)
